# Supplementary material for: A hydrogen sulphide-responsive and depleting nanoplatform for cancer photodynamic therapy
Source: Nat Commun. 2022 Mar 30;13:1685. doi: 10.1038/s41467-022-29284-7 (PMC8967875; doi:10.1038/s41467-022-29284-7)
Supplement: Supplementary file 4 — Source Data [file 41467_2022_29284_MOESM4_ESM.xlsx]

## Sheet: Figure2a
X (nm)	Y
0.4	0
0.463	0
0.536	0
0.621	0
0.719	0
0.833	0
0.965	0
1.12	0
1.29	0
1.5	0
1.74	0
2.01	0
2.33	0
2.7	0
3.12	0
3.62	0
4.19	0
4.85	0
5.61	0
6.5	0
7.53	0
8.72	0
10.1	0
11.7	0
13.5	0
15.7	0
18.2	0
21	0
24.4	0
28.2	0
32.7	4.91
37.8	16.6
43.8	24.3
50.7	22
58.8	15.2
68.1	8.85
78.8	4.56
91.3	2.13
106	0.919
122	0.368
142	0.138
164	0.0474
190	0.0143
220	0.00317
255	0.000319
295	0
342	0
396	0
459	0
531	0
615	0
712	0
825	0
955	0
1110	0
1280	0
1480	0
1720	0
1990	0
2300	0
2670	0
3090	0
3580	0
4150	0
4800	0
5560	0
6440	0
7460	0
8630	0

## Sheet: Figure2b
x	y
57.5-60	0.0901
60-62.5	1.82
62.5-65	5.49
65-67.5	9.25
67.5-70	11.1
70-72.5	10.3
72.5-75	7.31
75-77.5	3.64
77.5-80	0.939

## Sheet: Figure2c
nm	0 min	10 s	0.5 mn	1 min	1.5 min	2 min	2.5 min	3 min	4 min	5 miin	6 min	7 min	8 min	9 min	10 min
1100	0.1396	0.13759	0.1361	0.13389	0.13224	0.12834	0.12235	0.11429	0.10817	0.10003	0.09314	0.08896	0.08402	0.07648	0.0722
1099	0.14051	0.13817	0.13628	0.13499	0.1323	0.12866	0.12168	0.11487	0.10804	0.10034	0.09442	0.0888	0.08484	0.0767	0.07243
1098	0.14093	0.13856	0.13689	0.13605	0.13314	0.12896	0.12291	0.11558	0.10837	0.10133	0.09471	0.08916	0.0848	0.07697	0.07271
1097	0.14138	0.13903	0.1378	0.13651	0.13423	0.12965	0.12341	0.11565	0.10856	0.10224	0.09434	0.09002	0.08476	0.07695	0.07241
1096	0.14223	0.1401	0.13915	0.13704	0.13475	0.13068	0.12431	0.11682	0.10873	0.10243	0.0957	0.09048	0.08563	0.07755	0.07327
1095	0.14285	0.14203	0.13949	0.13798	0.13517	0.13114	0.12523	0.11774	0.10982	0.10288	0.09643	0.09092	0.08553	0.07763	0.07405
1094	0.14405	0.14241	0.14027	0.13944	0.13625	0.13222	0.12616	0.11827	0.11076	0.10329	0.09684	0.09116	0.08618	0.07806	0.0741
1093	0.14549	0.14404	0.14234	0.14091	0.13773	0.13296	0.12726	0.11958	0.11212	0.10482	0.09805	0.09225	0.08746	0.07938	0.07473
1092	0.14652	0.14402	0.14206	0.14101	0.1381	0.13367	0.12736	0.12004	0.11229	0.10496	0.0984	0.0925	0.08799	0.07976	0.07482
1091	0.14699	0.14473	0.14307	0.14149	0.13862	0.13433	0.12793	0.12021	0.11276	0.10525	0.0991	0.09305	0.08806	0.0798	0.07519
1090	0.1477	0.14633	0.14455	0.14311	0.14042	0.13547	0.12923	0.12128	0.11389	0.10598	0.09961	0.09419	0.08868	0.08065	0.07592
1089	0.14791	0.14681	0.14479	0.14353	0.14052	0.13594	0.12947	0.12157	0.11409	0.10637	0.09933	0.09413	0.0884	0.08061	0.07599
1088	0.14887	0.14749	0.14535	0.14414	0.1413	0.13714	0.13071	0.12263	0.11457	0.10684	0.10024	0.09452	0.08879	0.08099	0.07694
1087	0.14956	0.14801	0.14646	0.14463	0.14216	0.13785	0.13148	0.12323	0.11527	0.10741	0.10074	0.09502	0.08965	0.08155	0.07732
1086	0.14993	0.14845	0.14682	0.14522	0.14248	0.1379	0.1317	0.12361	0.11555	0.10756	0.10088	0.09529	0.09005	0.08151	0.07675
1085	0.15092	0.1491	0.1478	0.1458	0.14303	0.13807	0.13184	0.12413	0.11635	0.10796	0.10104	0.09581	0.09023	0.08162	0.07734
1084	0.15214	0.14967	0.14843	0.14684	0.14384	0.13908	0.13198	0.12456	0.11661	0.10864	0.1015	0.09618	0.09059	0.08231	0.0779
1083	0.15252	0.15045	0.14867	0.14714	0.14446	0.13958	0.13268	0.12484	0.11651	0.10911	0.10223	0.09637	0.0905	0.08266	0.0776
1082	0.1533	0.15129	0.14932	0.14807	0.14541	0.14035	0.13336	0.12565	0.11725	0.10957	0.10289	0.09664	0.09115	0.08332	0.078
1081	0.15338	0.15136	0.14954	0.14876	0.14558	0.14013	0.13339	0.12587	0.11735	0.10956	0.1028	0.09674	0.09138	0.083	0.07819
1080	0.15372	0.15219	0.15061	0.14914	0.14558	0.14058	0.1339	0.12598	0.11766	0.10979	0.10313	0.09703	0.09173	0.08284	0.07886
1079	0.15424	0.15286	0.15141	0.14948	0.14624	0.14141	0.13453	0.12646	0.11858	0.11064	0.10348	0.09752	0.09229	0.08368	0.07915
1078	0.15439	0.15274	0.15153	0.1496	0.1468	0.14157	0.13463	0.12642	0.11851	0.11075	0.10358	0.09765	0.09232	0.0838	0.07857
1077	0.15476	0.15286	0.15151	0.14948	0.14699	0.14147	0.13487	0.12653	0.11859	0.11058	0.10367	0.09737	0.0922	0.08373	0.0786
1076	0.15581	0.15312	0.15216	0.15021	0.14721	0.14219	0.13539	0.12745	0.11901	0.11095	0.10374	0.09805	0.09226	0.08347	0.07934
1075	0.15639	0.15373	0.15242	0.15072	0.14799	0.14272	0.13583	0.12784	0.11924	0.11154	0.10397	0.09837	0.09273	0.08428	0.07962
1074	0.15676	0.15474	0.153	0.15121	0.14827	0.14323	0.13615	0.12769	0.11959	0.11185	0.10454	0.09858	0.09309	0.08498	0.0796
1073	0.15666	0.15459	0.15324	0.15124	0.14818	0.14321	0.13625	0.12758	0.11921	0.11192	0.10447	0.09813	0.09284	0.08438	0.07905
1072	0.15681	0.15482	0.15328	0.15146	0.14789	0.14282	0.13628	0.12777	0.11936	0.11159	0.10405	0.098	0.09276	0.08358	0.07939
1071	0.15682	0.1548	0.15337	0.15142	0.14835	0.14299	0.13593	0.12751	0.11917	0.11147	0.10419	0.09779	0.09287	0.08425	0.07891
1070	0.157	0.15536	0.15356	0.15174	0.14874	0.14335	0.13631	0.12804	0.11931	0.11156	0.10424	0.09799	0.09304	0.08441	0.07942
1069	0.1573	0.15582	0.15398	0.15231	0.14887	0.1437	0.13647	0.12807	0.11943	0.11164	0.10471	0.09854	0.09307	0.08465	0.08004
1068	0.1574	0.15577	0.15469	0.15287	0.14908	0.14416	0.137	0.12831	0.11947	0.11171	0.10477	0.09863	0.09313	0.08442	0.08005
1067	0.15797	0.15609	0.1543	0.15306	0.14949	0.14395	0.1371	0.12837	0.11982	0.11188	0.10485	0.09905	0.09352	0.08503	0.08034
1066	0.15821	0.15632	0.15462	0.15312	0.14974	0.14399	0.13712	0.12872	0.11993	0.11223	0.10501	0.09907	0.09363	0.08553	0.08039
1065	0.15793	0.15626	0.15452	0.15285	0.14962	0.14423	0.13661	0.12808	0.12009	0.11194	0.1049	0.09904	0.09368	0.08493	0.08064
1064	0.1579	0.15613	0.15407	0.15276	0.14887	0.14374	0.13642	0.12751	0.11943	0.11119	0.10425	0.09847	0.09293	0.08479	0.0799
1063	0.15774	0.15598	0.15424	0.15291	0.14876	0.14351	0.13636	0.12792	0.11968	0.11127	0.10452	0.09844	0.09306	0.08449	0.07992
1062	0.15776	0.15578	0.15389	0.15233	0.14861	0.14329	0.13599	0.12761	0.11923	0.11133	0.1042	0.09807	0.09282	0.08446	0.07967
1061	0.15783	0.15584	0.15399	0.1522	0.1488	0.14312	0.1361	0.12777	0.11904	0.11144	0.10396	0.09796	0.09292	0.08456	0.08
1060	0.15753	0.15573	0.15376	0.1521	0.1485	0.14281	0.13548	0.12704	0.11883	0.11107	0.10397	0.09765	0.09304	0.0843	0.07989
1059	0.15739	0.15538	0.15327	0.15193	0.14863	0.14256	0.13541	0.12688	0.11826	0.11053	0.10386	0.09775	0.09271	0.08429	0.07949
1058	0.15759	0.15561	0.15378	0.15178	0.14843	0.14268	0.13542	0.12712	0.11846	0.11079	0.104	0.09785	0.09288	0.08447	0.07965
1057	0.15761	0.15549	0.15399	0.15188	0.14839	0.14268	0.13536	0.12725	0.11838	0.11063	0.10383	0.09776	0.0925	0.08443	0.07981
1056	0.15703	0.15556	0.15399	0.152	0.14802	0.14236	0.13511	0.12655	0.11839	0.11081	0.10361	0.09752	0.09229	0.08432	0.07968
1055	0.15728	0.15538	0.15351	0.15193	0.14799	0.14233	0.13508	0.12675	0.11851	0.11059	0.10378	0.0975	0.09243	0.08415	0.07955
1054	0.15716	0.15507	0.15327	0.15156	0.14755	0.14186	0.13464	0.12647	0.11798	0.11016	0.10334	0.09732	0.09236	0.08401	0.07955
1053	0.1566	0.15472	0.15281	0.15102	0.1471	0.14125	0.13428	0.12606	0.11738	0.10952	0.10284	0.09689	0.09211	0.08386	0.0795
1052	0.15636	0.15469	0.15264	0.15085	0.14703	0.14128	0.13408	0.12576	0.11724	0.10952	0.10271	0.09694	0.09185	0.08392	0.07923
1051	0.15615	0.15417	0.1521	0.15041	0.14649	0.141	0.13348	0.12509	0.11669	0.10925	0.10228	0.09649	0.09151	0.08345	0.07881
1050	0.15606	0.15438	0.1521	0.15034	0.14638	0.14088	0.13345	0.12509	0.11671	0.10905	0.10222	0.09641	0.09133	0.08347	0.07893
1049	0.15584	0.15415	0.15193	0.1502	0.14612	0.14062	0.13326	0.12493	0.11645	0.10868	0.10188	0.09603	0.09117	0.08311	0.07886
1048	0.15556	0.15349	0.15192	0.14997	0.14593	0.14024	0.13297	0.12449	0.11606	0.10806	0.10161	0.09572	0.09124	0.08275	0.07893
1047	0.15506	0.15321	0.15134	0.1494	0.14523	0.13975	0.13215	0.124	0.11546	0.1077	0.10132	0.09553	0.09055	0.08264	0.07863
1046	0.15474	0.15287	0.15083	0.14885	0.14503	0.13941	0.13153	0.12359	0.11511	0.10773	0.10092	0.0953	0.09024	0.08269	0.07858
1045	0.15422	0.15229	0.15018	0.1482	0.14446	0.13853	0.13103	0.12279	0.11458	0.10733	0.10024	0.09482	0.09005	0.0822	0.07815
1044	0.15385	0.15176	0.14996	0.14777	0.14397	0.1382	0.13075	0.12234	0.11418	0.1067	0.09998	0.09467	0.08984	0.08189	0.07781
1043	0.1536	0.15152	0.14956	0.14748	0.14391	0.13805	0.13054	0.12228	0.11418	0.10644	0.10005	0.09455	0.08966	0.08221	0.07802
1042	0.15319	0.15109	0.14909	0.14717	0.14348	0.13765	0.13002	0.12192	0.1137	0.10614	0.09978	0.09428	0.08936	0.08204	0.07781
1041	0.15278	0.15045	0.14873	0.1468	0.14272	0.13716	0.12961	0.12141	0.11341	0.10583	0.0994	0.09379	0.08906	0.08173	0.07752
1040	0.15252	0.15032	0.14845	0.1465	0.1424	0.13681	0.12932	0.12115	0.11344	0.1056	0.09919	0.09353	0.08888	0.08178	0.07766
1039	0.15204	0.14981	0.14792	0.14595	0.14204	0.13631	0.12874	0.12071	0.11269	0.10525	0.09876	0.09335	0.08856	0.08166	0.07742
1038	0.15151	0.14954	0.14741	0.14544	0.14164	0.13593	0.12832	0.12037	0.11235	0.10481	0.09849	0.09313	0.08836	0.08118	0.07729
1037	0.15114	0.14905	0.14697	0.14512	0.14092	0.13522	0.12784	0.11966	0.11179	0.10417	0.09797	0.09264	0.08793	0.08073	0.07696
1036	0.15064	0.14852	0.14637	0.14458	0.14032	0.13461	0.12753	0.11927	0.11105	0.10403	0.09758	0.09242	0.08743	0.08062	0.07666
1035	0.15027	0.14811	0.14614	0.14424	0.14006	0.13435	0.12686	0.11882	0.11099	0.10381	0.09755	0.09202	0.08745	0.08048	0.07651
1034	0.14977	0.14787	0.14571	0.14372	0.1396	0.13377	0.12654	0.11846	0.11069	0.10332	0.09717	0.09177	0.08721	0.08024	0.07646
1033	0.14938	0.14736	0.1453	0.14324	0.13892	0.13344	0.12607	0.118	0.11006	0.10288	0.0966	0.09149	0.0869	0.07995	0.07613
1032	0.14925	0.14703	0.14506	0.14289	0.13883	0.13306	0.12582	0.11772	0.10991	0.10274	0.09636	0.09149	0.08679	0.07985	0.07594
1031	0.14874	0.1465	0.14449	0.1426	0.13842	0.13268	0.12539	0.11752	0.10959	0.10259	0.09629	0.09123	0.08657	0.07979	0.076
1030	0.14832	0.14616	0.14404	0.14199	0.13794	0.13213	0.12484	0.11707	0.10931	0.10199	0.0961	0.09087	0.08622	0.07963	0.07588
1029	0.14804	0.14576	0.14373	0.14167	0.13726	0.13161	0.1245	0.11652	0.10891	0.10165	0.09562	0.09066	0.08603	0.07931	0.07576
1028	0.14769	0.14557	0.14316	0.14145	0.13669	0.13146	0.12416	0.11605	0.10861	0.10151	0.09533	0.09052	0.08602	0.07918	0.07562
1027	0.14688	0.14474	0.14277	0.1406	0.13661	0.13078	0.12359	0.11567	0.10813	0.10106	0.0952	0.08979	0.08559	0.07894	0.07543
1026	0.1468	0.14443	0.14248	0.14053	0.1364	0.13054	0.12333	0.11533	0.10784	0.10082	0.09494	0.08987	0.08542	0.07888	0.07539
1025	0.14635	0.14396	0.14199	0.14001	0.13564	0.13005	0.1229	0.11498	0.10752	0.10044	0.09451	0.08966	0.08526	0.0788	0.07534
1024	0.14621	0.14372	0.14158	0.13985	0.13536	0.12993	0.12247	0.11493	0.10718	0.10045	0.09426	0.08947	0.08505	0.07851	0.07538
1023	0.14581	0.14354	0.14142	0.13949	0.13533	0.1296	0.12234	0.11473	0.10701	0.10023	0.09441	0.08944	0.08496	0.07869	0.07511
1022	0.14534	0.14324	0.14121	0.13904	0.13513	0.12909	0.12197	0.11437	0.10677	0.09987	0.09417	0.08929	0.08475	0.07858	0.07512
1021	0.14491	0.14278	0.14071	0.13865	0.13435	0.12862	0.12146	0.1137	0.10618	0.09951	0.09351	0.08885	0.08443	0.07824	0.07481
1020	0.14461	0.14228	0.14028	0.13831	0.13411	0.12843	0.12113	0.11358	0.10607	0.09952	0.09358	0.08873	0.08452	0.07834	0.07494
1019	0.14449	0.14221	0.13998	0.13797	0.13378	0.12814	0.12088	0.11329	0.10589	0.09919	0.09345	0.0885	0.08452	0.078	0.07471
1018	0.14423	0.14208	0.1397	0.13778	0.13361	0.12782	0.12075	0.11307	0.10586	0.09891	0.09344	0.08851	0.08438	0.07796	0.0748
1017	0.14399	0.14164	0.13952	0.13748	0.13334	0.12754	0.12042	0.11269	0.10535	0.09851	0.09302	0.08819	0.08401	0.07782	0.07463
1016	0.1437	0.14137	0.13914	0.1372	0.13296	0.12725	0.12007	0.11227	0.10502	0.09838	0.09284	0.08793	0.08381	0.07787	0.07436
1015	0.14318	0.14097	0.13881	0.13657	0.13266	0.12677	0.1197	0.11205	0.10475	0.09804	0.09259	0.08779	0.0836	0.07758	0.07426
1014	0.14301	0.14069	0.13846	0.13638	0.13232	0.12652	0.11937	0.11183	0.10455	0.09787	0.09241	0.08775	0.08348	0.07757	0.07438
1013	0.14274	0.14045	0.13823	0.1363	0.13193	0.12637	0.11907	0.11169	0.10424	0.09789	0.09217	0.08763	0.08341	0.07751	0.07438
1012	0.14237	0.14012	0.13791	0.13609	0.13157	0.12584	0.11854	0.11141	0.10381	0.09772	0.09197	0.0874	0.08322	0.07736	0.07395
1011	0.14231	0.13999	0.13783	0.13587	0.13148	0.12566	0.1185	0.11131	0.1039	0.09756	0.09197	0.08748	0.08334	0.07751	0.0741
1010	0.14188	0.1396	0.13739	0.1354	0.13116	0.12533	0.11837	0.11088	0.10368	0.0971	0.09158	0.08727	0.08322	0.07714	0.07413
1009	0.14151	0.13916	0.13715	0.1351	0.13079	0.12511	0.1181	0.11059	0.10348	0.09685	0.09135	0.08709	0.08303	0.07712	0.07408
1008	0.14147	0.13907	0.13706	0.13494	0.1307	0.12501	0.11798	0.11057	0.1034	0.09691	0.09146	0.08704	0.08305	0.07735	0.07395
1007	0.14157	0.139	0.13682	0.13472	0.13076	0.12494	0.11783	0.11051	0.10337	0.09687	0.09166	0.08698	0.08323	0.07732	0.07414
1006	0.14148	0.13889	0.13668	0.13468	0.13062	0.12485	0.11773	0.11034	0.10334	0.09685	0.09165	0.08703	0.08319	0.07728	0.07424
1005	0.14117	0.13868	0.13653	0.13442	0.13027	0.12448	0.11759	0.11017	0.10311	0.09666	0.09142	0.08673	0.08311	0.07715	0.07404
1004	0.14086	0.13842	0.13634	0.13428	0.13021	0.12442	0.11717	0.10999	0.10277	0.09647	0.09134	0.08658	0.08298	0.07696	0.07383
1003	0.1407	0.13839	0.13625	0.1342	0.13006	0.12422	0.11694	0.10988	0.10262	0.09639	0.09113	0.08665	0.08282	0.07698	0.07389
1002	0.14081	0.13837	0.13623	0.1342	0.13001	0.12416	0.11703	0.10981	0.10276	0.09651	0.09122	0.08679	0.083	0.07731	0.0742
1001	0.14068	0.13834	0.13603	0.13417	0.1299	0.12411	0.11699	0.1098	0.10271	0.09654	0.09114	0.08682	0.08305	0.07747	0.07431
1000	0.14058	0.13818	0.13593	0.13402	0.12972	0.12404	0.11694	0.10979	0.10248	0.09642	0.0912	0.08676	0.08287	0.07748	0.07429
999	0.14063	0.13824	0.13612	0.13408	0.12989	0.12392	0.11702	0.10981	0.10256	0.0964	0.0913	0.08683	0.08306	0.07754	0.07451
998	0.1406	0.13826	0.13605	0.13414	0.12973	0.12389	0.11702	0.10977	0.1027	0.09642	0.09118	0.0868	0.0832	0.0776	0.07458
997	0.14048	0.13819	0.13588	0.13395	0.12962	0.12383	0.11686	0.10955	0.10273	0.09626	0.09108	0.08665	0.08312	0.07765	0.07464
996	0.14034	0.138	0.13562	0.13383	0.12952	0.12374	0.11685	0.10937	0.10248	0.09627	0.09091	0.08661	0.08301	0.07737	0.07447
995	0.14047	0.1382	0.13585	0.13379	0.12962	0.12394	0.11673	0.10973	0.10255	0.09653	0.09105	0.087	0.08319	0.07787	0.07485
994	0.14052	0.13808	0.13596	0.13373	0.12944	0.12369	0.11675	0.10984	0.10256	0.09643	0.09102	0.08689	0.08322	0.07781	0.07499
993	0.1404	0.1381	0.13587	0.13364	0.12957	0.12386	0.11672	0.1097	0.10253	0.09641	0.09103	0.08702	0.08321	0.07775	0.07489
992	0.14071	0.13837	0.13628	0.13422	0.12992	0.12436	0.11714	0.11	0.10297	0.09682	0.09144	0.08734	0.08346	0.07813	0.07525
991	0.14071	0.13832	0.13617	0.13424	0.12989	0.12417	0.11705	0.10976	0.10272	0.09677	0.09158	0.08732	0.08352	0.07821	0.0753
990	0.14083	0.13833	0.13615	0.13426	0.13007	0.12428	0.11723	0.10985	0.10285	0.0968	0.09164	0.08742	0.08376	0.07837	0.07551
989	0.14109	0.13837	0.13638	0.13432	0.13017	0.12433	0.11731	0.10999	0.10311	0.09677	0.09171	0.08748	0.08378	0.07838	0.07557
988	0.14109	0.13855	0.13631	0.13438	0.13037	0.12438	0.11722	0.11001	0.1031	0.09704	0.0919	0.08767	0.08392	0.07863	0.07583
987	0.14116	0.13873	0.13666	0.13457	0.13049	0.12438	0.1174	0.11008	0.10337	0.09719	0.09183	0.08765	0.08418	0.07876	0.07587
986	0.14153	0.1391	0.1369	0.13492	0.13068	0.12467	0.11772	0.11033	0.1036	0.09728	0.09207	0.08795	0.08436	0.07898	0.07621
985	0.14173	0.13925	0.13722	0.13512	0.13093	0.12491	0.11801	0.11058	0.10372	0.09752	0.09242	0.08818	0.08468	0.07937	0.07656
984	0.14196	0.13941	0.13719	0.13526	0.13121	0.12507	0.11803	0.11074	0.10371	0.09768	0.09249	0.08835	0.0848	0.07934	0.07657
983	0.14227	0.13985	0.13766	0.13566	0.13142	0.12536	0.11829	0.11107	0.1041	0.09801	0.09289	0.08859	0.08504	0.07958	0.07701
982	0.14247	0.14	0.13796	0.13578	0.13151	0.12567	0.11852	0.11126	0.10427	0.09811	0.09298	0.08877	0.08536	0.07981	0.07725
981	0.14263	0.14021	0.13825	0.13595	0.13185	0.12586	0.11882	0.11157	0.10451	0.09839	0.0933	0.08905	0.08551	0.08013	0.07765
980	0.14302	0.14055	0.13839	0.13636	0.13209	0.12596	0.11926	0.11189	0.10495	0.09856	0.09366	0.08936	0.08559	0.08034	0.0776
979	0.14301	0.14067	0.13846	0.13626	0.13198	0.12624	0.11914	0.11179	0.10499	0.09849	0.09356	0.08936	0.08554	0.08041	0.07756
978	0.14324	0.14099	0.13873	0.13644	0.13226	0.1263	0.11901	0.11172	0.10488	0.09873	0.09371	0.08931	0.08559	0.08021	0.07774
977	0.14339	0.1412	0.13875	0.1367	0.13262	0.12648	0.11923	0.11211	0.10494	0.09899	0.09382	0.08933	0.08583	0.08055	0.07766
976	0.14391	0.14168	0.13915	0.13734	0.13295	0.12703	0.1197	0.11254	0.10514	0.09916	0.09412	0.08965	0.08616	0.08103	0.07816
975	0.14444	0.14186	0.13968	0.13758	0.13308	0.1273	0.12	0.11251	0.10531	0.09926	0.09404	0.08986	0.08603	0.08111	0.07854
974	0.14497	0.1422	0.14024	0.13813	0.13341	0.12757	0.12019	0.11282	0.10564	0.09959	0.09437	0.09015	0.08641	0.08125	0.07865
973	0.14541	0.14269	0.1406	0.13845	0.13385	0.12807	0.12051	0.11308	0.10589	0.09981	0.09475	0.09023	0.08678	0.08147	0.07897
972	0.14559	0.14285	0.14071	0.13858	0.13417	0.12822	0.12068	0.11318	0.10614	0.09982	0.09474	0.09051	0.08684	0.08143	0.0792
971	0.14579	0.14327	0.14079	0.13892	0.13446	0.12843	0.121	0.11344	0.10628	0.09995	0.09479	0.09057	0.08697	0.08171	0.07943
970	0.14623	0.14375	0.14119	0.13919	0.13483	0.12869	0.12139	0.11384	0.1066	0.10027	0.09508	0.09089	0.08737	0.08203	0.07972
969	0.14656	0.14402	0.14149	0.13933	0.13487	0.12881	0.12141	0.11382	0.10665	0.10052	0.09536	0.0909	0.08749	0.08231	0.07979
968	0.14709	0.14437	0.14173	0.13947	0.13513	0.12899	0.12164	0.11394	0.10697	0.10065	0.09566	0.09121	0.08764	0.08255	0.07967
967	0.14736	0.14474	0.14215	0.13985	0.13553	0.12931	0.12204	0.11423	0.10713	0.10082	0.09574	0.09139	0.08779	0.08258	0.08007
966	0.14769	0.14513	0.14252	0.1404	0.13579	0.12952	0.12227	0.11444	0.10721	0.10074	0.09581	0.09153	0.08786	0.08258	0.08015
965	0.14825	0.1455	0.14303	0.14116	0.13641	0.12985	0.12265	0.11479	0.10746	0.10102	0.09616	0.09181	0.08819	0.0828	0.08036
964	0.14901	0.14622	0.14366	0.14151	0.13719	0.13034	0.12289	0.11486	0.10774	0.10149	0.09658	0.09211	0.08855	0.08326	0.08052
963	0.14918	0.14654	0.1438	0.14171	0.13715	0.13065	0.12328	0.11506	0.10795	0.10176	0.09647	0.09222	0.08868	0.08325	0.08072
962	0.14957	0.14677	0.14423	0.14213	0.13729	0.13082	0.12329	0.11513	0.10795	0.1017	0.09642	0.09228	0.08864	0.08319	0.0808
961	0.15016	0.14713	0.14466	0.14227	0.13758	0.13081	0.12331	0.11545	0.10807	0.10159	0.09652	0.09226	0.08867	0.08329	0.0809
960	0.15069	0.14794	0.14516	0.14285	0.13795	0.13148	0.12356	0.11601	0.10872	0.10203	0.09692	0.09286	0.0889	0.08401	0.08115
959	0.15114	0.14817	0.14526	0.14271	0.13779	0.13156	0.12363	0.11583	0.10822	0.10172	0.09648	0.0926	0.08864	0.08352	0.08085
958	0.15176	0.14902	0.14591	0.14336	0.13836	0.13192	0.12397	0.11596	0.10858	0.10212	0.09666	0.09278	0.08882	0.08367	0.0813
957	0.15233	0.14903	0.14601	0.14352	0.13858	0.13173	0.12381	0.11584	0.10839	0.10186	0.09669	0.0924	0.08864	0.08373	0.08104
956	0.1528	0.14992	0.14683	0.14425	0.1391	0.13218	0.12422	0.11635	0.10874	0.10225	0.09685	0.09284	0.08914	0.0839	0.0817
955	0.1534	0.15005	0.14723	0.1439	0.13869	0.13181	0.12381	0.11577	0.10834	0.10176	0.09598	0.0923	0.08841	0.08323	0.0807
954	0.15376	0.15028	0.14752	0.14465	0.13874	0.13228	0.12378	0.11592	0.10809	0.102	0.09578	0.09232	0.08795	0.08302	0.08045
953	0.154	0.15018	0.14771	0.14514	0.13904	0.13264	0.12371	0.11601	0.10773	0.10177	0.09586	0.09209	0.08785	0.08264	0.07989
952	0.1547	0.15093	0.14824	0.14556	0.13975	0.13238	0.12408	0.11612	0.10815	0.10197	0.09603	0.09227	0.0878	0.08284	0.08009
951	0.15561	0.15147	0.14846	0.14585	0.13967	0.13259	0.12411	0.1157	0.10811	0.10137	0.09586	0.09195	0.08774	0.08256	0.07992
950	0.15641	0.15206	0.14865	0.14574	0.13993	0.13236	0.12422	0.11539	0.10799	0.10119	0.09578	0.09153	0.08777	0.08221	0.07976
949	0.15693	0.15256	0.14891	0.14591	0.14037	0.13251	0.1243	0.11558	0.10806	0.10111	0.09563	0.0911	0.08779	0.08251	0.07976
948	0.15693	0.15259	0.14926	0.14606	0.14026	0.1326	0.1241	0.11553	0.10769	0.101	0.09538	0.09103	0.08732	0.08214	0.0798
947	0.1576	0.15327	0.14962	0.14645	0.14051	0.13279	0.12406	0.11529	0.1076	0.10081	0.09535	0.09119	0.08739	0.08201	0.07948
946	0.15795	0.15349	0.14975	0.14662	0.14048	0.13254	0.12397	0.11511	0.10744	0.10058	0.09513	0.0908	0.08709	0.08165	0.07904
945	0.15832	0.15376	0.15002	0.14693	0.1407	0.13258	0.12397	0.11516	0.10733	0.10049	0.09512	0.09062	0.08711	0.08158	0.0789
944	0.15871	0.15404	0.15029	0.14713	0.14111	0.13271	0.12371	0.11513	0.10733	0.10061	0.09503	0.0906	0.08688	0.0817	0.07902
943	0.15932	0.15449	0.15067	0.14748	0.14101	0.13288	0.12378	0.11514	0.10715	0.10032	0.09466	0.09036	0.08679	0.08143	0.07884
942	0.15957	0.15454	0.15081	0.1475	0.14085	0.13283	0.12365	0.11495	0.10673	0.10015	0.09442	0.09025	0.0864	0.08114	0.07859
941	0.16016	0.15501	0.15125	0.14794	0.1412	0.13306	0.12369	0.11506	0.10675	0.10027	0.09447	0.09023	0.08628	0.08119	0.07857
940	0.16053	0.15544	0.15161	0.14815	0.14128	0.13301	0.12367	0.11486	0.10676	0.10004	0.09434	0.09012	0.08617	0.08118	0.07863
939	0.16104	0.1557	0.15181	0.14836	0.14126	0.13304	0.12367	0.11472	0.10668	0.09977	0.09415	0.08999	0.08604	0.08091	0.07839
938	0.16175	0.1561	0.15201	0.1485	0.14144	0.13296	0.12364	0.11472	0.10661	0.09978	0.0942	0.08974	0.08598	0.08088	0.07822
937	0.16233	0.15652	0.15239	0.14866	0.14182	0.13287	0.12361	0.11468	0.10647	0.09974	0.09421	0.08956	0.08608	0.08094	0.07822
936	0.16257	0.15679	0.15261	0.14881	0.14183	0.13278	0.1233	0.11439	0.10621	0.09941	0.09374	0.08935	0.08578	0.08064	0.07794
935	0.16308	0.15698	0.15287	0.14907	0.14162	0.13288	0.12314	0.11427	0.10591	0.09912	0.09338	0.0892	0.08544	0.08005	0.07759
934	0.16346	0.1571	0.15285	0.14916	0.14156	0.13281	0.12306	0.1141	0.10563	0.09885	0.09323	0.08892	0.08517	0.07976	0.07726
933	0.16403	0.15761	0.1532	0.14942	0.14195	0.13299	0.12313	0.1142	0.10561	0.09897	0.09341	0.08886	0.08508	0.07988	0.07728
932	0.16445	0.1579	0.1534	0.14952	0.14196	0.13271	0.12289	0.11389	0.10551	0.09854	0.09312	0.08875	0.0848	0.07972	0.07717
931	0.16489	0.15825	0.15358	0.14971	0.14192	0.13272	0.12287	0.1136	0.1054	0.09838	0.09281	0.08849	0.08474	0.07959	0.07705
930	0.16534	0.15863	0.15371	0.14988	0.14212	0.13272	0.12273	0.11348	0.10511	0.09819	0.09258	0.08811	0.08444	0.07937	0.07679
929	0.16569	0.15898	0.15398	0.14991	0.1423	0.13266	0.12251	0.1133	0.1048	0.09799	0.09238	0.08779	0.0843	0.07927	0.07655
928	0.16601	0.15923	0.15431	0.14996	0.14225	0.13229	0.1223	0.11302	0.10458	0.09755	0.09211	0.08763	0.08408	0.07896	0.07646
927	0.16648	0.15951	0.15451	0.15009	0.142	0.13228	0.12242	0.11261	0.1045	0.09734	0.09181	0.0874	0.08394	0.07858	0.0762
926	0.16678	0.15952	0.15435	0.15004	0.14201	0.13223	0.12222	0.11235	0.10415	0.0972	0.09157	0.0871	0.08369	0.07846	0.07588
925	0.16707	0.15979	0.1546	0.15003	0.14207	0.132	0.12189	0.11227	0.10387	0.09702	0.09151	0.08696	0.0834	0.07853	0.07582
924	0.16727	0.15995	0.15468	0.15008	0.1418	0.13168	0.12134	0.11191	0.1035	0.09655	0.09101	0.08673	0.08302	0.07831	0.07577
923	0.16758	0.16005	0.15468	0.1502	0.14151	0.13156	0.12109	0.1116	0.10301	0.09638	0.0905	0.08645	0.08259	0.07776	0.07525
922	0.16797	0.16007	0.15481	0.15033	0.14165	0.13155	0.12093	0.11152	0.10259	0.09613	0.09046	0.0862	0.08258	0.07756	0.07494
921	0.16853	0.16077	0.15534	0.15068	0.142	0.13159	0.12093	0.11162	0.10283	0.09616	0.09059	0.08639	0.08253	0.07773	0.07508
920	0.16915	0.16103	0.1555	0.15065	0.14208	0.13153	0.12097	0.11132	0.10306	0.09593	0.09051	0.08627	0.08253	0.07762	0.07516
919	0.16922	0.16096	0.15542	0.15067	0.14174	0.13128	0.12074	0.11075	0.10246	0.09541	0.0899	0.08581	0.0822	0.07693	0.07469
918	0.16958	0.16117	0.15543	0.15083	0.14176	0.13105	0.12041	0.11054	0.10215	0.09536	0.0899	0.08554	0.08214	0.07704	0.07454
917	0.16978	0.16136	0.15531	0.15072	0.14163	0.13069	0.1199	0.11032	0.10169	0.09496	0.08952	0.08513	0.08164	0.07672	0.07428
916	0.17017	0.16149	0.1556	0.15072	0.14159	0.13064	0.11986	0.1101	0.10166	0.09474	0.08944	0.08521	0.08165	0.07664	0.07418
915	0.17027	0.16138	0.15544	0.15056	0.1412	0.13026	0.11951	0.10964	0.1012	0.0944	0.08892	0.08476	0.08117	0.0763	0.0738
914	0.17049	0.16145	0.15545	0.15057	0.14112	0.12997	0.11923	0.10936	0.10097	0.09411	0.08868	0.08447	0.08096	0.07611	0.07357
913	0.17051	0.16149	0.1553	0.15021	0.14082	0.12968	0.11876	0.10891	0.10044	0.09358	0.08815	0.08402	0.08055	0.0757	0.07323
912	0.17077	0.16162	0.15536	0.15019	0.14073	0.12953	0.11853	0.10853	0.1001	0.09344	0.08802	0.08375	0.08041	0.07555	0.07297
911	0.17067	0.16138	0.15517	0.14985	0.14021	0.12897	0.11802	0.10812	0.09965	0.09282	0.08756	0.08334	0.07995	0.07522	0.0728
910	0.17078	0.16146	0.15513	0.14975	0.14001	0.12863	0.11769	0.10785	0.09946	0.09249	0.08732	0.08309	0.07966	0.07494	0.07271
909	0.17089	0.1613	0.15491	0.14967	0.13972	0.12843	0.11739	0.10739	0.09905	0.09236	0.08696	0.08285	0.07945	0.07472	0.07245
908	0.17102	0.16131	0.15475	0.1494	0.13958	0.12804	0.11711	0.10714	0.0987	0.0921	0.08667	0.08259	0.07926	0.07444	0.07224
907	0.17091	0.16121	0.15469	0.14908	0.13939	0.12768	0.1167	0.1068	0.09843	0.09179	0.08648	0.08229	0.079	0.07435	0.07205
906	0.17087	0.16109	0.15453	0.1489	0.13887	0.12732	0.1162	0.10623	0.09805	0.09132	0.08603	0.08197	0.07863	0.074	0.07173
905	0.17084	0.16066	0.15413	0.14847	0.13832	0.1269	0.11572	0.10569	0.09751	0.09078	0.0854	0.08142	0.07822	0.07349	0.0712
904	0.17055	0.16024	0.15351	0.14786	0.13796	0.12627	0.11504	0.1052	0.0969	0.09026	0.08496	0.08091	0.07769	0.07326	0.07079
903	0.17054	0.16021	0.15347	0.14766	0.13768	0.12587	0.11462	0.10489	0.09661	0.09002	0.08488	0.08084	0.07754	0.07317	0.07083
902	0.1703	0.15993	0.15316	0.14736	0.13699	0.1254	0.11415	0.10423	0.09618	0.08939	0.08432	0.08049	0.0772	0.0726	0.07058
901	0.17011	0.15947	0.15264	0.14695	0.13647	0.12499	0.11367	0.1036	0.09564	0.08895	0.08383	0.08009	0.07691	0.07218	0.0701
900	0.16987	0.15906	0.15219	0.14647	0.13615	0.12433	0.11319	0.10336	0.09513	0.08875	0.08368	0.07967	0.07667	0.07214	0.06997
899	0.16967	0.15896	0.1518	0.14606	0.13569	0.12374	0.11254	0.10303	0.09472	0.08828	0.08337	0.07937	0.07627	0.07182	0.06972
898	0.16946	0.15866	0.15157	0.14574	0.13511	0.12329	0.1121	0.10253	0.09433	0.08792	0.08295	0.07897	0.076	0.07148	0.06946
897	0.16907	0.15803	0.15109	0.1453	0.1346	0.12284	0.11174	0.10189	0.09376	0.0875	0.08251	0.07862	0.07558	0.07113	0.06914
896	0.16886	0.15781	0.1508	0.14487	0.13444	0.12254	0.11143	0.10175	0.0935	0.08725	0.0825	0.07862	0.07538	0.07124	0.06913
895	0.16849	0.1573	0.15018	0.14419	0.1338	0.12189	0.1108	0.10118	0.09307	0.08669	0.08198	0.07815	0.07498	0.07089	0.0687
894	0.16808	0.15685	0.14969	0.14378	0.13318	0.12141	0.11032	0.10063	0.09278	0.08637	0.08154	0.07786	0.07485	0.07058	0.06851
893	0.16735	0.15613	0.14892	0.14305	0.13239	0.12071	0.10971	0.1	0.09223	0.08603	0.0811	0.07741	0.07455	0.07014	0.06816
892	0.16682	0.15543	0.1483	0.14226	0.13184	0.12001	0.10901	0.09963	0.09174	0.08565	0.08088	0.07705	0.07421	0.07003	0.06792
891	0.16625	0.15484	0.14778	0.14156	0.13124	0.11947	0.1084	0.09913	0.09141	0.0852	0.0806	0.07682	0.07383	0.06985	0.06778
890	0.16569	0.15417	0.14711	0.14089	0.13043	0.11873	0.10778	0.09843	0.09082	0.08465	0.08002	0.07637	0.07333	0.06941	0.06732
889	0.16521	0.15342	0.14638	0.1404	0.12984	0.11807	0.10734	0.09806	0.09037	0.08448	0.07973	0.07614	0.07316	0.06917	0.06711
888	0.16458	0.15277	0.14546	0.13976	0.12909	0.11743	0.10676	0.09747	0.08983	0.08394	0.07945	0.07566	0.07289	0.06899	0.06671
887	0.16395	0.15237	0.14495	0.1392	0.12857	0.11685	0.1062	0.09705	0.08951	0.0836	0.07902	0.07541	0.07252	0.06867	0.06655
886	0.16289	0.15134	0.144	0.13809	0.12756	0.11599	0.10538	0.09621	0.08889	0.0829	0.07833	0.07498	0.07212	0.06818	0.06612
885	0.16226	0.15065	0.14323	0.13738	0.12691	0.11546	0.10489	0.09586	0.08834	0.08259	0.07805	0.07474	0.07186	0.06787	0.06588
884	0.16152	0.14983	0.14257	0.13679	0.12633	0.11483	0.10428	0.09552	0.08807	0.08237	0.07793	0.07441	0.07181	0.06769	0.06574
883	0.16079	0.14913	0.1418	0.13588	0.12563	0.11415	0.10358	0.09484	0.08755	0.08173	0.07751	0.07388	0.0713	0.06735	0.06542
882	0.16014	0.14833	0.1412	0.13526	0.12466	0.11336	0.10314	0.09425	0.0871	0.08131	0.07708	0.07374	0.07099	0.06705	0.06532
881	0.15931	0.14741	0.14016	0.13441	0.12398	0.11249	0.1024	0.09355	0.08658	0.08093	0.07674	0.07345	0.07072	0.0667	0.06502
880	0.15859	0.14671	0.1393	0.13355	0.12343	0.11196	0.10189	0.09326	0.0861	0.0804	0.07643	0.07289	0.07015	0.06643	0.06474
879	0.1577	0.14586	0.1386	0.13278	0.12263	0.11137	0.10134	0.09258	0.08557	0.08018	0.07591	0.07267	0.06997	0.06626	0.0645
878	0.15679	0.14499	0.13772	0.13192	0.12173	0.11066	0.10065	0.09208	0.08515	0.07975	0.07556	0.07238	0.06971	0.06615	0.06415
877	0.15593	0.14401	0.13687	0.13103	0.12105	0.10988	0.10002	0.09161	0.08484	0.07931	0.07529	0.072	0.06943	0.06587	0.06398
876	0.15488	0.14288	0.13596	0.13005	0.11994	0.10901	0.09909	0.09089	0.08421	0.07878	0.07472	0.07158	0.06901	0.06523	0.0635
875	0.15401	0.14223	0.13494	0.12913	0.11926	0.10837	0.09861	0.09033	0.08362	0.07832	0.07442	0.07117	0.06861	0.06501	0.06325
874	0.15308	0.14152	0.13423	0.12853	0.11851	0.10769	0.09811	0.08994	0.08329	0.07808	0.07415	0.07097	0.06838	0.06491	0.0631
873	0.15206	0.14053	0.13329	0.12762	0.11756	0.10696	0.09746	0.08941	0.08267	0.0775	0.07353	0.07046	0.06795	0.06458	0.06276
872	0.15106	0.13959	0.13236	0.12661	0.11668	0.10625	0.09669	0.0887	0.08199	0.07711	0.07313	0.06994	0.06759	0.06416	0.06236
871	0.15021	0.13854	0.13156	0.12586	0.11601	0.10567	0.09621	0.08827	0.08177	0.07676	0.07301	0.06978	0.06732	0.06392	0.06211
870	0.14923	0.13746	0.13053	0.12485	0.11515	0.10477	0.09553	0.08766	0.08124	0.07637	0.07251	0.0693	0.06687	0.06339	0.06181
869	0.14851	0.1368	0.1297	0.12409	0.1145	0.10407	0.09509	0.08717	0.08083	0.07596	0.07226	0.0691	0.06673	0.0632	0.06153
868	0.1476	0.13607	0.12884	0.12337	0.11385	0.10348	0.09455	0.08683	0.08049	0.07554	0.07185	0.06901	0.06644	0.06321	0.06143
867	0.1465	0.13495	0.12782	0.12223	0.11288	0.1027	0.09376	0.08611	0.07986	0.07502	0.07134	0.06853	0.06612	0.0627	0.06101
866	0.14553	0.13389	0.12688	0.12146	0.11215	0.10195	0.09316	0.08557	0.07944	0.07463	0.07112	0.06814	0.06586	0.06239	0.06067
865	0.14457	0.13302	0.12595	0.12067	0.11133	0.10131	0.0925	0.08501	0.07901	0.07423	0.07082	0.06786	0.06555	0.06218	0.06052
864	0.14364	0.13217	0.12502	0.11972	0.11059	0.10051	0.09179	0.08444	0.07877	0.07387	0.07024	0.0675	0.06531	0.06196	0.06032
863	0.14265	0.13121	0.12413	0.11876	0.10978	0.0999	0.09119	0.08403	0.07834	0.07362	0.06981	0.0671	0.06492	0.06173	0.06005
862	0.14165	0.13023	0.1232	0.11792	0.1089	0.09926	0.0906	0.08344	0.07774	0.07324	0.06951	0.06686	0.06452	0.06142	0.05972
861	0.1406	0.1292	0.12237	0.11698	0.10806	0.09855	0.08998	0.08296	0.07712	0.07272	0.06914	0.0665	0.06414	0.06106	0.05935
860	0.13966	0.12823	0.12146	0.11608	0.10724	0.09778	0.08931	0.08252	0.07666	0.07228	0.06876	0.06612	0.06374	0.06079	0.05908
859	0.1386	0.1273	0.12066	0.11521	0.10636	0.0971	0.08891	0.08199	0.07629	0.0719	0.06844	0.06574	0.06349	0.06047	0.05879
858	0.13775	0.12643	0.11983	0.11447	0.10566	0.09654	0.08843	0.08156	0.07596	0.07155	0.06823	0.06546	0.06333	0.06028	0.05857
857	0.1368	0.12543	0.11895	0.11366	0.10502	0.09594	0.08781	0.08106	0.07553	0.07116	0.0679	0.06516	0.06312	0.05996	0.05829
856	0.13597	0.1246	0.11825	0.11298	0.10442	0.09535	0.08734	0.08073	0.07511	0.07102	0.06767	0.06504	0.06293	0.05976	0.05815
855	0.13501	0.12381	0.11726	0.11215	0.10359	0.09461	0.08679	0.08026	0.07474	0.07068	0.06725	0.06479	0.06261	0.05943	0.05788
854	0.13386	0.12282	0.11625	0.1112	0.10275	0.09398	0.08617	0.07972	0.07436	0.07021	0.06697	0.06437	0.06211	0.0591	0.05755
853	0.13282	0.12177	0.11531	0.11031	0.10205	0.0933	0.08563	0.07921	0.07404	0.06978	0.06668	0.06397	0.06178	0.05885	0.05736
852	0.13196	0.12094	0.11448	0.10947	0.10139	0.09277	0.08506	0.07882	0.07373	0.06955	0.0663	0.06383	0.0617	0.0586	0.05718
851	0.13093	0.11994	0.11346	0.10859	0.10057	0.09211	0.08462	0.07842	0.07338	0.06922	0.06594	0.06347	0.06136	0.05831	0.05686
850	0.12981	0.11913	0.11265	0.10781	0.09995	0.0915	0.08426	0.07796	0.07291	0.06877	0.06566	0.06311	0.06112	0.05814	0.0567
849	0.12879	0.11808	0.1119	0.1071	0.09921	0.09087	0.08368	0.07738	0.07248	0.06839	0.06545	0.06283	0.06086	0.05799	0.05655
848	0.128	0.11729	0.11096	0.1064	0.09857	0.09045	0.08312	0.07723	0.07208	0.0682	0.06499	0.06262	0.06068	0.05778	0.05628
847	0.12677	0.11621	0.10993	0.10541	0.09788	0.08974	0.08266	0.07677	0.07158	0.0678	0.06483	0.06229	0.06043	0.05746	0.05599
846	0.12583	0.11521	0.10912	0.10451	0.09701	0.08916	0.08212	0.0761	0.07131	0.06727	0.06449	0.06213	0.06011	0.05722	0.05571
845	0.12486	0.11436	0.10843	0.10384	0.09628	0.08862	0.08172	0.07565	0.07109	0.06711	0.06438	0.06189	0.05993	0.05708	0.05566
844	0.12373	0.11336	0.10714	0.1029	0.0956	0.08794	0.08115	0.07519	0.07064	0.06693	0.06397	0.06144	0.0596	0.05677	0.05517
843	0.12266	0.11247	0.10645	0.10206	0.09493	0.08741	0.08081	0.07492	0.07022	0.06656	0.06365	0.06126	0.05949	0.05659	0.0552
842	0.12159	0.11149	0.10575	0.1014	0.09416	0.0868	0.08029	0.07447	0.06986	0.06625	0.06341	0.06115	0.05917	0.05638	0.05503
841	0.12058	0.11037	0.10489	0.10056	0.09344	0.08618	0.07963	0.07402	0.0695	0.066	0.06301	0.06065	0.05874	0.05604	0.05463
840	0.11952	0.1095	0.10406	0.09973	0.09296	0.08549	0.07909	0.07384	0.06912	0.0657	0.06287	0.06054	0.05866	0.05591	0.05452
839	0.11856	0.10872	0.10326	0.09907	0.09229	0.08501	0.07873	0.07349	0.069	0.06547	0.06264	0.06048	0.05849	0.05576	0.05444
838	0.1174	0.10769	0.10225	0.09816	0.09142	0.08447	0.07832	0.07304	0.06855	0.0651	0.0622	0.06018	0.05825	0.05551	0.05412
837	0.11652	0.10683	0.10151	0.09739	0.0908	0.08405	0.07794	0.07278	0.06843	0.0649	0.06198	0.05987	0.05811	0.05551	0.05406
836	0.11542	0.10593	0.10066	0.09666	0.09019	0.08334	0.07756	0.07241	0.06822	0.0647	0.06187	0.05965	0.05789	0.05521	0.05384
835	0.11424	0.10492	0.09966	0.09584	0.08928	0.08278	0.07688	0.07191	0.06765	0.06423	0.0616	0.05939	0.05752	0.0548	0.05351
834	0.11338	0.10406	0.09892	0.09494	0.08871	0.08237	0.07667	0.07169	0.06744	0.06403	0.0614	0.05922	0.05743	0.05469	0.05338
833	0.11234	0.10311	0.09791	0.09412	0.08811	0.08179	0.0762	0.07123	0.0672	0.0638	0.0611	0.05896	0.05724	0.05453	0.05321
832	0.11131	0.10216	0.09712	0.09342	0.08755	0.0812	0.07576	0.07093	0.06679	0.06358	0.06088	0.05882	0.05704	0.05447	0.05301
831	0.11016	0.10124	0.09619	0.09257	0.08691	0.0807	0.07539	0.07049	0.06644	0.06323	0.06054	0.05851	0.05675	0.05423	0.05279
830	0.10907	0.10033	0.09531	0.09192	0.08616	0.0803	0.07494	0.07012	0.06605	0.06301	0.06025	0.05824	0.05658	0.05398	0.05262
829	0.10805	0.09946	0.09446	0.09131	0.08556	0.07986	0.07448	0.0699	0.06581	0.06277	0.06011	0.058	0.05635	0.05375	0.05251
828	0.10695	0.09861	0.09385	0.09059	0.08506	0.07939	0.07412	0.06953	0.06558	0.06244	0.05995	0.05784	0.05615	0.05352	0.05224
827	0.10589	0.09779	0.093	0.08969	0.08452	0.07891	0.07377	0.06908	0.0653	0.06212	0.05967	0.05749	0.05601	0.05329	0.05192
826	0.1049	0.09686	0.09213	0.08901	0.0838	0.07837	0.07334	0.06875	0.06494	0.06175	0.05933	0.0573	0.05568	0.05299	0.05161
825	0.10393	0.09591	0.09147	0.08831	0.08321	0.07783	0.07298	0.06857	0.06464	0.06157	0.05916	0.05722	0.05541	0.05286	0.05148
824	0.103	0.09501	0.09072	0.08761	0.08258	0.07725	0.0726	0.06832	0.06439	0.06143	0.05898	0.05711	0.05515	0.05269	0.05132
823	0.10198	0.09408	0.08986	0.08687	0.08184	0.07678	0.07226	0.06786	0.06412	0.06117	0.05867	0.05668	0.05497	0.05247	0.05108
822	0.10103	0.09339	0.08916	0.08622	0.08144	0.07643	0.07186	0.06751	0.06389	0.06101	0.05853	0.05647	0.05483	0.05234	0.05095
821	0.10007	0.0926	0.08835	0.08564	0.08088	0.07599	0.07139	0.06728	0.06358	0.06084	0.05831	0.05639	0.05477	0.05217	0.05084
820	0.09894	0.09173	0.08764	0.08493	0.08031	0.07544	0.07097	0.06691	0.0634	0.06049	0.05811	0.0561	0.05446	0.052	0.05065
819	0.09812	0.09094	0.08701	0.08412	0.07981	0.07517	0.07074	0.06648	0.06313	0.06028	0.05777	0.05583	0.05421	0.05175	0.05046
818	0.09724	0.09018	0.08632	0.08355	0.07929	0.07477	0.07038	0.06629	0.06284	0.06004	0.05754	0.05566	0.05403	0.05155	0.05028
817	0.0961	0.08935	0.08558	0.08294	0.07864	0.0742	0.07	0.06608	0.06249	0.0597	0.05737	0.05552	0.05382	0.0514	0.05009
816	0.09523	0.08862	0.08485	0.08257	0.07833	0.07389	0.0697	0.06595	0.06237	0.05965	0.05726	0.05546	0.05378	0.05127	0.05
815	0.09431	0.08775	0.08413	0.08168	0.07764	0.07353	0.06934	0.0656	0.06215	0.05927	0.05704	0.05522	0.05342	0.05119	0.04976
814	0.0934	0.08703	0.08342	0.08096	0.07722	0.07313	0.06899	0.06516	0.06192	0.05908	0.0568	0.05495	0.05319	0.05096	0.04962
813	0.09248	0.08624	0.08277	0.08055	0.07673	0.07272	0.06875	0.06492	0.06167	0.05889	0.0566	0.05472	0.05309	0.05071	0.04958
812	0.09162	0.08548	0.08206	0.08003	0.07622	0.07243	0.06852	0.0648	0.06154	0.05879	0.05661	0.05472	0.05306	0.05074	0.04941
811	0.09075	0.08483	0.08155	0.07928	0.07566	0.07216	0.06823	0.06452	0.06124	0.0585	0.05635	0.0546	0.05286	0.05056	0.04925
810	0.08983	0.0841	0.08088	0.07867	0.07525	0.07172	0.06784	0.06424	0.06098	0.05831	0.05608	0.05437	0.05286	0.05035	0.04902
809	0.08908	0.08326	0.08034	0.07817	0.0747	0.07124	0.06766	0.06404	0.06086	0.05809	0.05591	0.05428	0.05263	0.05027	0.04888
808	0.08832	0.08264	0.07961	0.07768	0.07434	0.07098	0.06731	0.06395	0.06067	0.05808	0.05579	0.05413	0.0525	0.05028	0.04895
807	0.0872	0.08182	0.07897	0.07698	0.07391	0.07043	0.06686	0.06355	0.06032	0.05775	0.05552	0.05375	0.05219	0.04981	0.04847
806	0.08633	0.08109	0.07847	0.07647	0.07355	0.07015	0.06661	0.06334	0.06009	0.05751	0.05535	0.05357	0.05207	0.04972	0.04843
805	0.08572	0.08063	0.07797	0.07606	0.073	0.06987	0.06641	0.06321	0.06004	0.0574	0.05531	0.05363	0.05199	0.04966	0.04848
804	0.08478	0.07975	0.07731	0.0754	0.07273	0.06948	0.06619	0.0628	0.05983	0.05731	0.05501	0.05339	0.05187	0.04964	0.04847
803	0.08396	0.07904	0.07653	0.07484	0.07214	0.06905	0.06579	0.06253	0.05952	0.05703	0.05492	0.05309	0.05166	0.04942	0.04813
802	0.08309	0.07834	0.07587	0.07413	0.07165	0.06874	0.06537	0.06213	0.05918	0.05685	0.05466	0.05298	0.05136	0.04932	0.04792
801	0.08219	0.07769	0.07529	0.07371	0.07126	0.06842	0.06518	0.06198	0.059	0.05669	0.05456	0.05286	0.05124	0.04908	0.04771
800	0.08169	0.07713	0.07479	0.07329	0.07095	0.06804	0.06496	0.06174	0.0589	0.05648	0.05439	0.05274	0.05124	0.04886	0.04771
799	0.08091	0.07643	0.07424	0.07281	0.07054	0.0678	0.06486	0.06162	0.05884	0.05637	0.05442	0.05266	0.05123	0.04892	0.0477
798	0.08006	0.07584	0.07364	0.07219	0.07008	0.0675	0.06449	0.06146	0.05849	0.0562	0.05412	0.05258	0.05099	0.04885	0.0476
797	0.0793	0.07526	0.07305	0.07172	0.06964	0.06715	0.0642	0.06126	0.05833	0.05594	0.05389	0.0524	0.05085	0.04867	0.04731
796	0.07861	0.07453	0.07271	0.07133	0.06943	0.0669	0.06412	0.061	0.05811	0.05571	0.0539	0.05233	0.05077	0.04861	0.04729
795	0.07779	0.07387	0.07207	0.07085	0.06908	0.06655	0.06373	0.06076	0.0581	0.05565	0.05385	0.0522	0.05063	0.04851	0.04722
794	0.07698	0.07339	0.07143	0.07038	0.06846	0.06623	0.06347	0.06052	0.05797	0.05544	0.0536	0.05205	0.0505	0.04841	0.04713
793	0.07608	0.07266	0.07082	0.06982	0.06793	0.06571	0.06313	0.06023	0.05766	0.05526	0.05335	0.05175	0.05029	0.04819	0.04692
792	0.07541	0.07197	0.07025	0.06926	0.06759	0.06538	0.06291	0.06006	0.05742	0.05513	0.05321	0.05151	0.05013	0.04802	0.04688
791	0.07482	0.07142	0.06985	0.0689	0.06733	0.06534	0.0627	0.05993	0.0573	0.05506	0.05323	0.0516	0.05014	0.04807	0.04687
790	0.07406	0.07089	0.0694	0.06853	0.06696	0.06508	0.06244	0.05967	0.05713	0.05495	0.05296	0.05142	0.05005	0.04796	0.04672
789	0.07337	0.07039	0.06884	0.06799	0.06661	0.06467	0.0622	0.05957	0.05704	0.05476	0.05274	0.05125	0.04988	0.04788	0.04662
788	0.07268	0.06978	0.06837	0.06738	0.06625	0.06436	0.06192	0.05934	0.0568	0.05462	0.05266	0.05118	0.04984	0.04781	0.04657
787	0.07201	0.06921	0.0678	0.06686	0.0658	0.06409	0.06165	0.05904	0.05652	0.05433	0.05256	0.05102	0.04971	0.04763	0.04639
786	0.07156	0.06883	0.06734	0.06669	0.0655	0.06392	0.06145	0.05889	0.05637	0.05423	0.05253	0.05101	0.04969	0.04761	0.04633
785	0.07084	0.06834	0.06686	0.06628	0.06513	0.0636	0.06131	0.05875	0.05632	0.05417	0.05237	0.05091	0.04967	0.04752	0.04631
784	0.07016	0.06769	0.06638	0.06577	0.06478	0.06325	0.06106	0.05861	0.05611	0.05403	0.05228	0.0508	0.04956	0.04748	0.04624
783	0.06948	0.06714	0.06586	0.06525	0.06439	0.06291	0.06062	0.05822	0.05585	0.05381	0.05202	0.05071	0.04938	0.04733	0.04616
782	0.06895	0.06658	0.06541	0.06495	0.06404	0.06267	0.06049	0.05812	0.0557	0.05373	0.0519	0.05062	0.04929	0.04724	0.04604
781	0.06841	0.06602	0.06491	0.06458	0.06376	0.06238	0.06023	0.05794	0.0555	0.05366	0.05188	0.05045	0.04921	0.04722	0.04598
780	0.06777	0.06555	0.06456	0.06405	0.06345	0.06217	0.06005	0.0577	0.05539	0.0535	0.05183	0.05041	0.04919	0.04723	0.04605
779	0.06739	0.06512	0.0642	0.0637	0.06311	0.06194	0.05988	0.05759	0.0554	0.05344	0.0518	0.05034	0.04929	0.04723	0.04608
778	0.06671	0.06458	0.06375	0.06332	0.0628	0.06162	0.05963	0.05738	0.05524	0.05327	0.05163	0.0503	0.04907	0.04714	0.04607
777	0.06605	0.06426	0.06332	0.06294	0.06245	0.06133	0.05944	0.05732	0.05509	0.05327	0.05166	0.05032	0.04891	0.0471	0.04604
776	0.06541	0.0637	0.06279	0.06258	0.06196	0.06104	0.05916	0.05711	0.05485	0.05312	0.05139	0.05011	0.04897	0.04711	0.0459
775	0.06498	0.0632	0.06224	0.06211	0.06169	0.06072	0.05887	0.05681	0.05475	0.05294	0.0514	0.05003	0.04888	0.04705	0.04587
774	0.06451	0.06279	0.06195	0.0618	0.06144	0.06049	0.05865	0.05665	0.05461	0.05293	0.05132	0.0501	0.04888	0.04709	0.04596
773	0.06387	0.06224	0.06155	0.06147	0.06114	0.06019	0.05854	0.05654	0.05444	0.05281	0.05122	0.04997	0.04886	0.04705	0.04578
772	0.06353	0.06218	0.06156	0.06128	0.06101	0.06016	0.05851	0.05661	0.05472	0.05296	0.05132	0.05017	0.04904	0.04721	0.04628
771	0.06291	0.06144	0.06086	0.06071	0.06063	0.05978	0.05818	0.05637	0.05432	0.05267	0.05116	0.04996	0.04884	0.04705	0.04592
770	0.06246	0.06102	0.06044	0.0603	0.06027	0.05964	0.05802	0.05623	0.05429	0.05254	0.05112	0.04994	0.04879	0.04704	0.046
769	0.0621	0.06075	0.06019	0.06011	0.06013	0.05944	0.05797	0.05606	0.05422	0.05265	0.05118	0.05007	0.04896	0.04723	0.04605
768	0.06149	0.06036	0.05967	0.05968	0.05974	0.05906	0.05765	0.05584	0.05416	0.05254	0.0511	0.04986	0.04883	0.04715	0.04606
767	0.06114	0.05999	0.05942	0.05941	0.0595	0.05899	0.0576	0.05586	0.05414	0.05267	0.05123	0.05007	0.04898	0.04726	0.04628
766	0.06082	0.0597	0.05919	0.05919	0.05941	0.05894	0.05758	0.05583	0.05416	0.05273	0.05131	0.0501	0.04916	0.04742	0.04638
765	0.06034	0.05931	0.05885	0.05888	0.05907	0.05867	0.0573	0.05575	0.05412	0.05261	0.05122	0.05018	0.04918	0.04747	0.04645
764	0.05985	0.05897	0.05851	0.05851	0.05873	0.05852	0.0572	0.05568	0.05401	0.0526	0.05126	0.05011	0.04927	0.04753	0.04659
763	0.05951	0.05854	0.05824	0.05826	0.05851	0.0584	0.05711	0.05561	0.05407	0.05261	0.05135	0.05022	0.04942	0.04778	0.0468
762	0.05927	0.05841	0.05804	0.05823	0.05846	0.05828	0.05715	0.05566	0.05422	0.05269	0.05158	0.0505	0.04965	0.048	0.04704
761	0.05877	0.05797	0.05761	0.05785	0.05818	0.05795	0.0569	0.05555	0.05407	0.05264	0.05149	0.0504	0.04966	0.04794	0.04706
760	0.05827	0.05755	0.05732	0.05739	0.05769	0.0577	0.0566	0.05541	0.05398	0.05257	0.05139	0.05034	0.04953	0.04811	0.04709
759	0.05813	0.05742	0.05719	0.05737	0.05779	0.0578	0.05674	0.05556	0.0541	0.05286	0.05169	0.05071	0.04982	0.04841	0.0475
758	0.05787	0.05718	0.05698	0.05719	0.05773	0.05775	0.05673	0.05557	0.05423	0.05304	0.05188	0.0509	0.05012	0.04858	0.04771
757	0.05766	0.05697	0.05686	0.05707	0.05766	0.05772	0.05683	0.0556	0.05443	0.05322	0.05205	0.05121	0.0503	0.04893	0.04808
756	0.05749	0.0568	0.0567	0.05689	0.0576	0.05765	0.05694	0.0558	0.05458	0.05333	0.05228	0.05149	0.05051	0.04923	0.04837
755	0.05712	0.05658	0.05647	0.05678	0.05737	0.05757	0.05688	0.0559	0.05466	0.05355	0.05251	0.05167	0.05081	0.04948	0.04859
754	0.05686	0.05642	0.05632	0.05663	0.0572	0.05754	0.05688	0.05591	0.05477	0.05366	0.0527	0.0518	0.05105	0.04975	0.04892
753	0.05665	0.05617	0.05608	0.05645	0.05713	0.05746	0.05694	0.056	0.05488	0.0538	0.05289	0.05203	0.05133	0.05005	0.04917
752	0.05654	0.05603	0.056	0.05634	0.05715	0.05747	0.05707	0.05617	0.05505	0.05409	0.05327	0.05238	0.05169	0.05034	0.04952
751	0.05633	0.05594	0.05589	0.05623	0.05699	0.05755	0.0572	0.05622	0.05528	0.05437	0.05355	0.05265	0.05199	0.0507	0.04997
750	0.05615	0.05579	0.05576	0.05611	0.05695	0.05758	0.05727	0.05635	0.0555	0.05464	0.05386	0.05296	0.05232	0.05112	0.05038
749	0.05611	0.05575	0.05572	0.05612	0.05704	0.05768	0.05739	0.05668	0.05574	0.05498	0.0543	0.05337	0.05275	0.05158	0.05081
748	0.05603	0.05579	0.05571	0.05618	0.05718	0.05785	0.05764	0.05701	0.05605	0.05542	0.05468	0.0539	0.05328	0.05198	0.05127
747	0.05589	0.05574	0.05567	0.05612	0.05722	0.05795	0.05784	0.0572	0.05637	0.05573	0.05497	0.05433	0.05364	0.0524	0.05173
746	0.05574	0.05561	0.0557	0.0561	0.05725	0.05804	0.05806	0.05741	0.05667	0.05593	0.05528	0.05465	0.05403	0.05284	0.05223
745	0.05571	0.05549	0.0557	0.05611	0.0573	0.05818	0.05826	0.0577	0.05703	0.05628	0.05564	0.05508	0.05446	0.05329	0.05275
744	0.05563	0.05552	0.05559	0.0561	0.05746	0.05827	0.05834	0.05798	0.05737	0.0568	0.05613	0.05561	0.05487	0.05378	0.05317
743	0.05583	0.05561	0.05578	0.0564	0.05759	0.05855	0.05876	0.0584	0.05799	0.05729	0.05665	0.05623	0.05566	0.05449	0.05379
742	0.05587	0.05578	0.05594	0.05651	0.05779	0.05883	0.05911	0.05879	0.05837	0.05782	0.05711	0.05665	0.05627	0.05509	0.05443
741	0.05579	0.05584	0.05607	0.05664	0.05806	0.05916	0.05941	0.05922	0.05877	0.05827	0.05771	0.05716	0.05671	0.05572	0.05512
740	0.05573	0.0558	0.05612	0.05673	0.05815	0.05929	0.05974	0.05959	0.05918	0.05865	0.05818	0.05776	0.0572	0.0563	0.05566
739	0.05609	0.05619	0.05628	0.05697	0.05842	0.05976	0.0603	0.06013	0.05985	0.05939	0.05893	0.05848	0.05806	0.05707	0.05643
738	0.05625	0.05631	0.05652	0.05722	0.05884	0.0601	0.06066	0.06065	0.06032	0.06003	0.05958	0.05915	0.05882	0.05782	0.05718
737	0.05632	0.05652	0.05676	0.05747	0.0591	0.06056	0.06121	0.06116	0.06096	0.06064	0.06028	0.05979	0.0595	0.05847	0.05795
736	0.05676	0.05682	0.05723	0.0578	0.05954	0.06114	0.06175	0.06186	0.06168	0.06146	0.06109	0.06084	0.06027	0.05946	0.0588
735	0.05667	0.05686	0.05731	0.05799	0.05975	0.06146	0.06221	0.06233	0.06219	0.06194	0.06165	0.0613	0.06085	0.05995	0.05955
734	0.05689	0.05716	0.05766	0.05835	0.0602	0.06189	0.06276	0.06298	0.06303	0.06268	0.0624	0.06203	0.06171	0.06077	0.0604
733	0.05738	0.05762	0.0582	0.05895	0.06069	0.06248	0.06346	0.06384	0.06378	0.0636	0.0634	0.06307	0.06276	0.06195	0.06137
732	0.05755	0.05786	0.05844	0.05927	0.06107	0.06293	0.06396	0.06441	0.06447	0.06433	0.06418	0.06376	0.06352	0.06269	0.06213
731	0.05801	0.05831	0.05877	0.05972	0.06161	0.06371	0.06467	0.06516	0.06523	0.06531	0.06503	0.06471	0.06436	0.06366	0.06321
730	0.05849	0.05883	0.05936	0.06027	0.06236	0.06433	0.06551	0.06601	0.06623	0.0662	0.06614	0.06577	0.06542	0.06476	0.06419
729	0.05887	0.05926	0.05987	0.06075	0.06291	0.0651	0.06631	0.06685	0.06713	0.06707	0.06709	0.06665	0.06643	0.06574	0.06521
728	0.0595	0.05985	0.06047	0.06148	0.0637	0.06584	0.0673	0.06796	0.06821	0.06821	0.06808	0.06787	0.06766	0.06679	0.06649
727	0.06003	0.06046	0.06102	0.06212	0.06439	0.06666	0.06822	0.06891	0.06918	0.06926	0.06909	0.06906	0.0687	0.06792	0.06766
726	0.06058	0.06108	0.06177	0.06282	0.06509	0.06753	0.06923	0.06989	0.07028	0.07034	0.0704	0.07014	0.06993	0.06916	0.06883
725	0.06129	0.06182	0.06252	0.06364	0.066	0.0686	0.0703	0.07102	0.07153	0.07163	0.07174	0.07142	0.07126	0.07051	0.07021
724	0.06212	0.06259	0.06332	0.06453	0.06694	0.06946	0.07136	0.07223	0.07288	0.0728	0.07303	0.0728	0.07262	0.07194	0.07147
723	0.06276	0.06329	0.0641	0.06529	0.06787	0.07046	0.0723	0.0733	0.0739	0.07406	0.07419	0.07399	0.07376	0.07319	0.07273
722	0.06361	0.06424	0.06506	0.06625	0.06886	0.0717	0.07354	0.07466	0.07517	0.07549	0.07558	0.07537	0.07514	0.0745	0.07416
721	0.06443	0.06512	0.06604	0.06726	0.06992	0.07291	0.07486	0.07606	0.07661	0.07694	0.07701	0.07691	0.07665	0.07603	0.07565
720	0.06546	0.06615	0.0671	0.06832	0.07099	0.07404	0.07615	0.07739	0.07811	0.07848	0.07854	0.07853	0.07819	0.07763	0.07725
719	0.06627	0.06715	0.06803	0.06936	0.0721	0.07532	0.07728	0.07875	0.07941	0.07988	0.07987	0.07999	0.07961	0.07911	0.07867
718	0.0673	0.06814	0.06912	0.07042	0.07337	0.07663	0.07867	0.0802	0.08088	0.08128	0.0814	0.08144	0.0812	0.08069	0.08026
717	0.06831	0.06915	0.07019	0.07159	0.07454	0.07791	0.08011	0.08161	0.08233	0.08281	0.08288	0.0829	0.08276	0.08222	0.08182
716	0.06944	0.07039	0.07141	0.07291	0.07591	0.07936	0.08169	0.08325	0.08403	0.08461	0.08466	0.08477	0.08455	0.08394	0.08353
715	0.07065	0.07168	0.07269	0.07419	0.07729	0.08079	0.0833	0.08481	0.08575	0.08626	0.08644	0.08647	0.08626	0.08567	0.08524
714	0.07192	0.07288	0.07392	0.0755	0.07873	0.08231	0.08493	0.08641	0.08746	0.08792	0.08814	0.08816	0.08791	0.08733	0.08689
713	0.0733	0.07419	0.07529	0.07693	0.08021	0.08388	0.08657	0.08824	0.08926	0.08964	0.08998	0.08999	0.0898	0.08931	0.08875
712	0.07473	0.07562	0.0767	0.07846	0.08191	0.0856	0.08848	0.09011	0.09123	0.09154	0.09194	0.09194	0.09186	0.09138	0.09081
711	0.07604	0.07702	0.07819	0.07986	0.08342	0.08733	0.0902	0.09181	0.093	0.09349	0.09378	0.09377	0.09365	0.09312	0.09273
710	0.07745	0.07853	0.07969	0.08141	0.08503	0.08906	0.09191	0.09369	0.09482	0.09536	0.09561	0.09562	0.0955	0.095	0.09462
709	0.07887	0.08003	0.08123	0.08301	0.08662	0.0908	0.09376	0.09562	0.09678	0.0973	0.09751	0.09758	0.0975	0.09697	0.09649
708	0.08036	0.08164	0.08277	0.08463	0.08826	0.09259	0.09563	0.09747	0.0987	0.09929	0.09951	0.09959	0.09952	0.099	0.0984
707	0.08212	0.08329	0.08463	0.08643	0.09019	0.09452	0.09756	0.09955	0.10077	0.10137	0.10168	0.10171	0.10164	0.10115	0.10061
706	0.08384	0.08501	0.08629	0.08816	0.09199	0.09639	0.0996	0.10159	0.10283	0.10336	0.10374	0.10377	0.10368	0.10315	0.10279
705	0.08553	0.08677	0.08806	0.08989	0.09397	0.09839	0.10167	0.10362	0.10494	0.10549	0.1058	0.1059	0.10579	0.10531	0.10486
704	0.08718	0.08838	0.08979	0.09157	0.09558	0.10032	0.10349	0.10569	0.10696	0.10757	0.10792	0.108	0.10771	0.1075	0.10678
703	0.08915	0.09039	0.09193	0.09377	0.09768	0.1025	0.10567	0.10799	0.10933	0.10992	0.11032	0.11031	0.11005	0.10972	0.10912
702	0.09099	0.09237	0.09374	0.09576	0.09964	0.10456	0.10782	0.11016	0.1116	0.11211	0.11256	0.1126	0.11232	0.11186	0.11133
701	0.09269	0.09394	0.09548	0.09765	0.10163	0.10649	0.10994	0.11228	0.1136	0.11427	0.11461	0.11471	0.11444	0.11408	0.11356
700	0.09457	0.09597	0.09742	0.09952	0.10357	0.10856	0.11202	0.11436	0.1156	0.1164	0.11678	0.11697	0.11656	0.11617	0.1157
699	0.09659	0.09799	0.09936	0.10142	0.10562	0.11061	0.11427	0.11652	0.11787	0.11864	0.11899	0.11905	0.119	0.11854	0.118
698	0.0987	0.10009	0.10163	0.10356	0.10795	0.11283	0.11644	0.1188	0.1203	0.12107	0.1214	0.12147	0.12144	0.12098	0.12048
697	0.10073	0.10204	0.10353	0.10562	0.10996	0.11501	0.11856	0.121	0.12241	0.12339	0.12365	0.1237	0.12364	0.12318	0.12279
696	0.10285	0.10406	0.1056	0.10775	0.11207	0.11725	0.12089	0.12323	0.12483	0.12568	0.12597	0.126	0.12589	0.12551	0.12507
695	0.10501	0.10635	0.10784	0.10985	0.11433	0.11928	0.12326	0.12568	0.12733	0.12802	0.1285	0.1285	0.12841	0.12784	0.12753
694	0.10742	0.10855	0.10997	0.11201	0.11645	0.12166	0.12548	0.12785	0.12957	0.13027	0.13081	0.13074	0.13084	0.1302	0.12981
693	0.10943	0.11052	0.11195	0.11409	0.11845	0.12378	0.12755	0.13004	0.13167	0.13252	0.13298	0.13299	0.13302	0.1325	0.13203
692	0.11162	0.11284	0.11429	0.11636	0.12072	0.12602	0.13	0.13254	0.13407	0.13497	0.13545	0.13548	0.13543	0.13513	0.13468
691	0.11369	0.1149	0.11631	0.11827	0.12274	0.12812	0.13192	0.13464	0.13616	0.13702	0.13738	0.13764	0.13753	0.13711	0.13667
690	0.11588	0.11707	0.11838	0.12044	0.12485	0.13022	0.13416	0.13683	0.1384	0.13929	0.13965	0.1399	0.13974	0.13936	0.13899
689	0.11804	0.11917	0.12053	0.12242	0.12695	0.13229	0.13624	0.13893	0.14053	0.14149	0.14178	0.14205	0.14196	0.14154	0.14114
688	0.12037	0.12136	0.12282	0.12454	0.12903	0.13448	0.13848	0.14115	0.14284	0.14365	0.14402	0.14424	0.14421	0.14383	0.14338
687	0.12266	0.12367	0.12508	0.12687	0.13128	0.13672	0.14069	0.14338	0.14511	0.14593	0.14635	0.14648	0.14648	0.14618	0.14571
686	0.12484	0.12585	0.12709	0.12901	0.13335	0.13889	0.14276	0.14545	0.14714	0.14804	0.14844	0.14866	0.14867	0.1483	0.14792
685	0.12706	0.12791	0.12929	0.13121	0.13549	0.14103	0.14484	0.14764	0.14914	0.15027	0.15061	0.1508	0.15077	0.15041	0.15007
684	0.12937	0.13013	0.1315	0.13344	0.13773	0.1431	0.14703	0.14994	0.15143	0.15257	0.15282	0.15309	0.15291	0.15265	0.15231
683	0.13162	0.13247	0.13365	0.13569	0.13997	0.14535	0.14927	0.15204	0.15357	0.15467	0.15495	0.15527	0.15511	0.1548	0.1545
682	0.13397	0.13459	0.13577	0.1378	0.14209	0.14752	0.15132	0.15412	0.15575	0.15677	0.15713	0.1573	0.15718	0.1569	0.15658
681	0.13614	0.13655	0.13775	0.1397	0.14399	0.14943	0.1533	0.15595	0.15777	0.1586	0.15898	0.15917	0.15915	0.15887	0.15849
680	0.13813	0.13864	0.13974	0.14164	0.14588	0.15132	0.15531	0.15783	0.15963	0.16042	0.16075	0.16114	0.16114	0.16081	0.16051
679	0.14011	0.14065	0.1417	0.14357	0.14783	0.15322	0.1571	0.15985	0.16146	0.16234	0.1627	0.16292	0.16306	0.16264	0.1624
678	0.14205	0.14263	0.14358	0.14535	0.14973	0.15502	0.1589	0.16159	0.1632	0.16418	0.16458	0.16476	0.16476	0.16443	0.16421
677	0.14394	0.14441	0.1454	0.14716	0.15154	0.15675	0.1607	0.16322	0.16492	0.16584	0.1663	0.1665	0.16645	0.16624	0.16596
676	0.14602	0.1463	0.1473	0.14903	0.1533	0.15857	0.16242	0.16494	0.16677	0.16754	0.16814	0.16836	0.16842	0.16802	0.16783
675	0.14785	0.14813	0.14912	0.15086	0.15506	0.1603	0.1642	0.16681	0.16851	0.16936	0.16993	0.17007	0.17016	0.16992	0.16956
674	0.14935	0.14967	0.1506	0.1524	0.1566	0.16179	0.16567	0.16842	0.17001	0.17094	0.17144	0.17165	0.17166	0.17156	0.17115
673	0.15084	0.15115	0.15199	0.15374	0.15802	0.1633	0.16712	0.16988	0.17147	0.17238	0.17289	0.17313	0.1732	0.17303	0.17274
672	0.15229	0.15264	0.15349	0.15502	0.15943	0.16478	0.16855	0.17131	0.17284	0.17383	0.17432	0.17467	0.17467	0.17439	0.17427
671	0.15371	0.15395	0.15471	0.15628	0.16071	0.16607	0.1698	0.17266	0.17419	0.17512	0.17574	0.176	0.17598	0.17585	0.1756
670	0.15507	0.15517	0.156	0.15756	0.162	0.16733	0.17117	0.17393	0.17546	0.17651	0.17714	0.17733	0.17744	0.17726	0.17705
669	0.15638	0.15643	0.15723	0.15875	0.16323	0.16854	0.17242	0.1752	0.17684	0.17788	0.17837	0.17865	0.17881	0.17856	0.17843
668	0.15735	0.15764	0.15824	0.15985	0.16416	0.16953	0.17361	0.1764	0.17817	0.17899	0.17969	0.17979	0.17989	0.17973	0.17967
667	0.15855	0.15849	0.15948	0.16105	0.16535	0.1708	0.17488	0.17773	0.17936	0.18039	0.18094	0.18116	0.18134	0.18121	0.18104
666	0.15929	0.15934	0.16031	0.16189	0.16628	0.17177	0.17573	0.17855	0.18029	0.18139	0.1821	0.18233	0.18243	0.18238	0.18228
665	0.15997	0.16011	0.16098	0.16279	0.16697	0.17256	0.17658	0.17946	0.18126	0.18224	0.18284	0.18317	0.18324	0.18325	0.18306
664	0.16082	0.16089	0.16169	0.16358	0.16782	0.17347	0.17748	0.18042	0.1821	0.18319	0.18391	0.18424	0.18435	0.18442	0.18433
663	0.1611	0.16133	0.16223	0.16413	0.16845	0.17406	0.17816	0.18118	0.18292	0.18408	0.18483	0.18515	0.18534	0.18528	0.18527
662	0.16151	0.1618	0.16281	0.16457	0.16896	0.17451	0.17894	0.1819	0.18371	0.18478	0.18567	0.1859	0.1861	0.18631	0.18628
661	0.16194	0.16203	0.16309	0.16487	0.16939	0.17511	0.17962	0.18249	0.18443	0.18561	0.1864	0.18683	0.18692	0.1872	0.18716
660	0.16215	0.16244	0.16341	0.16534	0.16988	0.17584	0.18024	0.18331	0.18526	0.18624	0.1873	0.18778	0.18811	0.18813	0.18805
659	0.16208	0.16243	0.16355	0.16532	0.17011	0.17598	0.18067	0.1837	0.18578	0.18704	0.18798	0.18844	0.18876	0.18874	0.18874
658	0.16213	0.16244	0.16364	0.16549	0.17035	0.17633	0.18102	0.18426	0.18632	0.18777	0.18862	0.18924	0.1895	0.1896	0.18981
657	0.16198	0.16241	0.16355	0.16563	0.17033	0.17665	0.18139	0.18467	0.18685	0.18829	0.18915	0.18994	0.19018	0.1904	0.19053
656	0.16173	0.16243	0.16356	0.16564	0.17037	0.1769	0.18175	0.18522	0.18763	0.18885	0.18987	0.19067	0.1909	0.19125	0.19145
655	0.16139	0.16215	0.16328	0.16543	0.17058	0.17693	0.1819	0.18553	0.18776	0.18935	0.19047	0.19117	0.1916	0.19191	0.19223
654	0.16117	0.16195	0.16316	0.16524	0.17047	0.17709	0.18212	0.18583	0.1883	0.19016	0.19106	0.19187	0.19225	0.19273	0.19297
653	0.16074	0.16163	0.16296	0.16503	0.17037	0.17706	0.18234	0.1862	0.18859	0.19057	0.19165	0.19244	0.19285	0.19347	0.19358
652	0.16023	0.16113	0.16261	0.1648	0.17025	0.177	0.18251	0.18641	0.18892	0.19083	0.19208	0.19297	0.19337	0.19415	0.19437
651	0.15954	0.16068	0.1623	0.16451	0.17019	0.17698	0.18266	0.18661	0.1894	0.19131	0.19271	0.19357	0.19406	0.19472	0.19512
650	0.15896	0.16022	0.16192	0.16417	0.16994	0.17693	0.18273	0.18685	0.18972	0.19174	0.1932	0.19419	0.19477	0.19538	0.1959
649	0.15845	0.15976	0.16152	0.16389	0.16964	0.17696	0.18276	0.18707	0.19006	0.1921	0.19364	0.19465	0.1953	0.19601	0.19648
648	0.15782	0.15925	0.16093	0.16342	0.1693	0.17684	0.18276	0.18721	0.19038	0.19258	0.19398	0.19509	0.1959	0.19662	0.197
647	0.1573	0.15874	0.16049	0.16312	0.16914	0.17683	0.1829	0.18737	0.19081	0.19308	0.19464	0.19575	0.19638	0.19748	0.19788
646	0.15659	0.15823	0.16005	0.16271	0.16887	0.17661	0.18299	0.18764	0.19112	0.19349	0.19515	0.19632	0.19708	0.19811	0.19855
645	0.1559	0.15767	0.1596	0.16221	0.16861	0.1765	0.18301	0.18787	0.19136	0.19394	0.19557	0.1968	0.1977	0.19869	0.19928
644	0.15521	0.15715	0.15913	0.16184	0.16833	0.17642	0.18318	0.18805	0.19168	0.19439	0.19606	0.19734	0.19834	0.19943	0.20006
643	0.15456	0.15647	0.15873	0.16148	0.16793	0.17617	0.18302	0.18818	0.1919	0.19471	0.19647	0.19789	0.19889	0.20002	0.20074
642	0.1539	0.15583	0.1582	0.16102	0.16759	0.17596	0.18294	0.18835	0.1922	0.19508	0.1969	0.19846	0.19947	0.20068	0.20134
641	0.15342	0.15545	0.15776	0.16065	0.16741	0.17602	0.18311	0.18854	0.19252	0.19541	0.19743	0.19905	0.20013	0.20137	0.20219
640	0.15295	0.15511	0.15739	0.16041	0.16721	0.17595	0.1833	0.18882	0.19285	0.19592	0.19806	0.1995	0.20085	0.20206	0.20296
639	0.15229	0.15457	0.157	0.15994	0.16701	0.17581	0.1833	0.18894	0.19306	0.19629	0.1985	0.20005	0.20131	0.20273	0.2036
638	0.15178	0.15418	0.15668	0.15966	0.16685	0.1759	0.18336	0.18915	0.19349	0.19666	0.19907	0.20065	0.20198	0.20352	0.20446
637	0.15148	0.15389	0.15638	0.15957	0.16672	0.17592	0.18363	0.18951	0.19396	0.19721	0.19969	0.20137	0.20274	0.20427	0.20531
636	0.15106	0.15358	0.15613	0.15933	0.16663	0.17587	0.18375	0.18982	0.19441	0.1979	0.20015	0.20203	0.20339	0.20498	0.20606
635	0.15056	0.15323	0.15568	0.15893	0.1663	0.17579	0.18371	0.18995	0.19459	0.19809	0.20058	0.20256	0.20382	0.2056	0.20665
634	0.15038	0.15302	0.15554	0.15881	0.1662	0.17591	0.18392	0.19029	0.19496	0.19859	0.20119	0.20316	0.2045	0.20623	0.20735
633	0.15015	0.15289	0.15552	0.15879	0.16622	0.17595	0.18417	0.1906	0.19544	0.1991	0.20175	0.20386	0.2051	0.20697	0.20802
632	0.14978	0.15267	0.15538	0.1587	0.16634	0.17605	0.18421	0.1908	0.19579	0.19944	0.2022	0.20427	0.20569	0.20765	0.20861
631	0.1495	0.15238	0.15524	0.15844	0.16623	0.17605	0.18437	0.19106	0.19611	0.19987	0.20268	0.20474	0.20624	0.20814	0.20943
630	0.14931	0.15226	0.15506	0.15817	0.16604	0.17601	0.18454	0.19117	0.19647	0.20013	0.20301	0.20506	0.20662	0.20858	0.20981
629	0.14929	0.15226	0.1551	0.15811	0.1661	0.17615	0.18482	0.19145	0.19684	0.20064	0.20354	0.20566	0.20727	0.20926	0.21044
628	0.14912	0.15202	0.15493	0.15821	0.16598	0.17598	0.18482	0.19144	0.19684	0.2009	0.20376	0.20588	0.20736	0.20946	0.21083
627	0.14932	0.15228	0.15511	0.15834	0.16622	0.17627	0.18502	0.19174	0.19725	0.20129	0.20419	0.20637	0.20798	0.21006	0.21151
626	0.14925	0.1524	0.15513	0.15844	0.16632	0.17638	0.18511	0.19207	0.1974	0.20149	0.20446	0.20675	0.20847	0.21062	0.21187
625	0.14933	0.15238	0.15514	0.15845	0.16631	0.17644	0.18521	0.19218	0.19758	0.20172	0.20463	0.20697	0.20876	0.21091	0.212
624	0.14951	0.15246	0.15523	0.15872	0.16643	0.17654	0.18549	0.19246	0.1978	0.20207	0.20516	0.20726	0.20911	0.21134	0.21267
623	0.14978	0.15262	0.15542	0.15883	0.16664	0.17682	0.18565	0.19269	0.19817	0.20219	0.20518	0.20761	0.20936	0.21165	0.21299
622	0.14992	0.15285	0.15558	0.15893	0.16676	0.17704	0.18573	0.19284	0.19837	0.20236	0.20538	0.20781	0.20961	0.21182	0.21309
621	0.1501	0.15308	0.15579	0.15911	0.16704	0.17709	0.18588	0.19284	0.19827	0.20259	0.20552	0.20795	0.20969	0.21193	0.21315
620	0.15027	0.15314	0.15586	0.15919	0.16698	0.17697	0.18575	0.1929	0.19826	0.20244	0.20565	0.2079	0.20956	0.21183	0.21317
619	0.15054	0.15332	0.156	0.15928	0.16702	0.17702	0.18574	0.19288	0.19826	0.2025	0.20556	0.20796	0.2096	0.21195	0.21322
618	0.15098	0.15376	0.15637	0.15966	0.16725	0.17731	0.18598	0.193	0.19847	0.20258	0.20565	0.20798	0.20971	0.212	0.21336
617	0.15123	0.15399	0.15669	0.15996	0.16738	0.17744	0.18606	0.193	0.19845	0.20248	0.20558	0.20791	0.2097	0.21189	0.21325
616	0.1516	0.15434	0.15705	0.16021	0.1677	0.17752	0.18609	0.19301	0.19843	0.2026	0.20544	0.20782	0.20965	0.21164	0.21325
615	0.15177	0.1546	0.15703	0.16019	0.16774	0.17733	0.18602	0.19286	0.1982	0.20238	0.20532	0.20761	0.20915	0.21158	0.21297
614	0.15204	0.15483	0.1572	0.16034	0.16774	0.17735	0.18589	0.1927	0.19806	0.20209	0.20511	0.2074	0.20899	0.21137	0.21261
613	0.15231	0.15498	0.15739	0.16048	0.16779	0.17738	0.18594	0.19259	0.1978	0.20184	0.20488	0.20712	0.20876	0.21099	0.21235
612	0.15234	0.15502	0.15732	0.16041	0.16772	0.17718	0.18564	0.19228	0.19747	0.20148	0.2044	0.20662	0.20824	0.2105	0.2118
611	0.15238	0.15494	0.15736	0.16035	0.16764	0.17698	0.18525	0.19193	0.19712	0.20093	0.20393	0.20611	0.20776	0.21004	0.21123
610	0.15248	0.15501	0.15735	0.16041	0.16755	0.17685	0.18506	0.19172	0.1968	0.20053	0.20347	0.20564	0.20736	0.20955	0.21071
609	0.15245	0.15496	0.1573	0.16032	0.16735	0.17673	0.18477	0.19134	0.19632	0.20009	0.20299	0.20514	0.20681	0.20894	0.21025
608	0.15244	0.15487	0.15719	0.16019	0.16714	0.17633	0.18441	0.19083	0.19581	0.19961	0.20247	0.20467	0.2063	0.20835	0.20965
607	0.1523	0.1547	0.15698	0.15989	0.1667	0.1759	0.1838	0.19024	0.19517	0.19897	0.20174	0.20387	0.20543	0.20746	0.20883
606	0.15208	0.15438	0.15668	0.15963	0.16638	0.17544	0.1833	0.18956	0.19442	0.19825	0.20093	0.20311	0.20456	0.20664	0.20803
605	0.15179	0.1541	0.15639	0.15926	0.16604	0.17494	0.18274	0.18898	0.19368	0.19748	0.20019	0.20232	0.20383	0.20594	0.20719
604	0.15139	0.15366	0.15601	0.15881	0.16554	0.17445	0.18208	0.18826	0.19297	0.19672	0.19943	0.20147	0.20298	0.20518	0.20638
603	0.15096	0.15325	0.15551	0.15837	0.16508	0.17384	0.18139	0.18749	0.19217	0.19587	0.19857	0.20066	0.20209	0.20424	0.20552
602	0.1504	0.15275	0.15489	0.15783	0.16438	0.17308	0.18066	0.18668	0.19126	0.19493	0.19756	0.19973	0.20118	0.20332	0.20453
601	0.14986	0.15222	0.15439	0.15721	0.16368	0.1723	0.17983	0.18595	0.19044	0.19407	0.19666	0.19877	0.20023	0.20242	0.20366
600	0.1492	0.15158	0.15377	0.15651	0.16298	0.17155	0.17894	0.18511	0.18962	0.1931	0.19573	0.19789	0.19939	0.20146	0.20287
599	0.14858	0.15092	0.15315	0.15585	0.16231	0.17078	0.17809	0.18406	0.18876	0.19229	0.1949	0.19697	0.19847	0.20057	0.20197
598	0.14792	0.15011	0.15229	0.15508	0.16146	0.16987	0.17721	0.18317	0.18769	0.19134	0.1939	0.19596	0.19738	0.19949	0.20093
597	0.14693	0.14923	0.15137	0.15399	0.16054	0.16888	0.17613	0.18209	0.18654	0.19007	0.19276	0.19474	0.19619	0.19838	0.19972
596	0.14587	0.14823	0.15045	0.15304	0.15945	0.16787	0.17504	0.18107	0.18549	0.18894	0.1916	0.19376	0.19509	0.19733	0.19867
595	0.14499	0.14733	0.14945	0.1522	0.15844	0.16687	0.17398	0.17996	0.18435	0.18794	0.1904	0.19264	0.19407	0.19618	0.19748
594	0.14404	0.14636	0.14856	0.15134	0.15745	0.16582	0.17293	0.17885	0.18322	0.18682	0.18936	0.19144	0.19299	0.1951	0.19642
593	0.1429	0.1454	0.14765	0.15028	0.15647	0.16464	0.17185	0.17761	0.1821	0.1857	0.18829	0.19038	0.19188	0.19409	0.19533
592	0.14193	0.14432	0.14662	0.14924	0.1554	0.16361	0.17074	0.17653	0.18098	0.18456	0.18717	0.1893	0.19067	0.19291	0.19437
591	0.14097	0.14322	0.14546	0.14817	0.1544	0.16252	0.16969	0.17545	0.17995	0.18339	0.18605	0.18817	0.18975	0.19191	0.19341
590	0.14001	0.14238	0.1445	0.14712	0.15349	0.16145	0.16858	0.17442	0.17894	0.18235	0.18511	0.18707	0.18865	0.19094	0.19233
589	0.13887	0.14125	0.14351	0.14608	0.15232	0.16024	0.16729	0.17323	0.17784	0.1811	0.18386	0.18592	0.18756	0.18988	0.19122
588	0.13765	0.14009	0.1422	0.14491	0.15101	0.15895	0.16611	0.17197	0.17647	0.17982	0.18259	0.18469	0.18626	0.18846	0.1899
587	0.13666	0.1392	0.14129	0.14394	0.14996	0.15808	0.16525	0.17086	0.17551	0.17903	0.18173	0.18382	0.18538	0.18771	0.18901
586	0.13563	0.13821	0.14036	0.14302	0.14905	0.15698	0.1641	0.16992	0.1745	0.17794	0.1806	0.18276	0.18427	0.18678	0.18802
585	0.13441	0.13693	0.13917	0.14171	0.14772	0.15581	0.16277	0.16848	0.17327	0.17659	0.17939	0.18162	0.18308	0.18539	0.18695
584	0.13347	0.13592	0.13811	0.14089	0.14664	0.15475	0.16179	0.1673	0.17205	0.17571	0.17829	0.18047	0.18199	0.1843	0.18602
583	0.13236	0.13494	0.13701	0.13977	0.14572	0.15359	0.16059	0.16635	0.17092	0.1746	0.17722	0.17921	0.18083	0.18338	0.18479
582	0.13154	0.13413	0.13626	0.13893	0.14487	0.1526	0.15957	0.16538	0.16994	0.17355	0.17622	0.17828	0.1799	0.18247	0.18396
581	0.1305	0.13321	0.13537	0.13804	0.14372	0.1516	0.15851	0.16419	0.16888	0.17228	0.17503	0.17734	0.17892	0.18135	0.18284
580	0.12955	0.13229	0.13432	0.137	0.14259	0.15065	0.15741	0.16304	0.16762	0.17107	0.17395	0.17609	0.17788	0.18008	0.18161
579	0.12886	0.13138	0.13356	0.13605	0.14208	0.14977	0.15652	0.16233	0.1666	0.17036	0.17315	0.17508	0.17677	0.17917	0.1807
578	0.1279	0.13064	0.13265	0.13528	0.14117	0.14882	0.15557	0.16125	0.16571	0.1693	0.17211	0.17412	0.17573	0.17833	0.17972
577	0.12717	0.12985	0.13181	0.13431	0.1402	0.14775	0.15464	0.16001	0.16464	0.16823	0.17087	0.17304	0.17472	0.17718	0.17877
576	0.12625	0.12879	0.13089	0.13337	0.13906	0.14652	0.15329	0.15879	0.16328	0.16706	0.16942	0.1718	0.17357	0.17601	0.17739
575	0.12541	0.12805	0.13012	0.1327	0.13826	0.14562	0.15235	0.15797	0.1622	0.16585	0.1686	0.17078	0.17239	0.17498	0.17634
574	0.12467	0.12737	0.12941	0.13201	0.13755	0.14477	0.15141	0.15696	0.16127	0.16473	0.16755	0.16975	0.17135	0.17386	0.17537
573	0.1241	0.12685	0.12879	0.13128	0.13668	0.14399	0.15054	0.1559	0.16032	0.16369	0.16645	0.16874	0.17034	0.17275	0.17441
572	0.12366	0.1262	0.12818	0.13071	0.13599	0.14332	0.14977	0.15504	0.15923	0.16286	0.16553	0.16767	0.1693	0.1716	0.17329
571	0.1231	0.12576	0.1278	0.13023	0.13548	0.14263	0.14902	0.15444	0.15854	0.16209	0.16472	0.16679	0.16837	0.1708	0.17232
570	0.12263	0.12541	0.12737	0.12967	0.13495	0.14186	0.14817	0.15344	0.15764	0.16116	0.16373	0.16582	0.16742	0.16988	0.17134
569	0.12218	0.12489	0.12686	0.12914	0.13427	0.14109	0.14736	0.15242	0.15668	0.16009	0.16266	0.16487	0.16641	0.16888	0.17028
568	0.12162	0.12427	0.12622	0.12855	0.13363	0.14043	0.14656	0.15167	0.15569	0.15912	0.16166	0.16382	0.16543	0.16775	0.1691
567	0.12118	0.12389	0.12583	0.12804	0.13316	0.13978	0.14563	0.15078	0.15486	0.15821	0.16076	0.16282	0.16441	0.16669	0.16802
566	0.12078	0.12357	0.12552	0.12764	0.13264	0.13911	0.1448	0.14991	0.15395	0.15732	0.15978	0.16188	0.16331	0.16574	0.16705
565	0.12061	0.12341	0.12519	0.12748	0.13217	0.13854	0.14423	0.14927	0.15314	0.15637	0.15898	0.16096	0.16244	0.16485	0.16606
564	0.12026	0.12315	0.12492	0.12713	0.13186	0.13808	0.14357	0.14858	0.15229	0.15569	0.15806	0.15997	0.1617	0.16388	0.16509
563	0.12012	0.12297	0.12486	0.12688	0.13152	0.13764	0.14305	0.14794	0.15158	0.15488	0.15737	0.15921	0.16073	0.16291	0.16407
562	0.11995	0.12274	0.12466	0.12662	0.13101	0.13702	0.14243	0.14709	0.15085	0.15387	0.15633	0.15841	0.15973	0.16193	0.163
561	0.11964	0.12259	0.1244	0.1263	0.13057	0.13649	0.14165	0.14623	0.14996	0.15292	0.15541	0.15753	0.15885	0.16084	0.16206
560	0.11942	0.12244	0.1242	0.12614	0.13011	0.13601	0.14106	0.14562	0.14922	0.15229	0.1546	0.15669	0.15818	0.16009	0.16123
559	0.11945	0.12242	0.12424	0.12612	0.13016	0.13561	0.14069	0.14521	0.14877	0.15174	0.15417	0.15604	0.1575	0.15955	0.1607
558	0.11936	0.12247	0.12422	0.12597	0.12987	0.13517	0.14015	0.14447	0.14802	0.15086	0.15321	0.15496	0.15648	0.15844	0.15968
557	0.11948	0.12253	0.12424	0.12596	0.12965	0.1349	0.13967	0.1439	0.14739	0.15028	0.15239	0.15429	0.15571	0.15749	0.15879
556	0.11954	0.12271	0.12435	0.12604	0.12955	0.13466	0.13944	0.14345	0.14684	0.14973	0.15167	0.15372	0.15481	0.15685	0.15795
555	0.11965	0.12284	0.12443	0.12598	0.12949	0.13417	0.13882	0.14291	0.14623	0.14898	0.15109	0.1528	0.15424	0.15602	0.15717
554	0.11983	0.12309	0.12476	0.1262	0.1295	0.1341	0.13841	0.14243	0.14576	0.14842	0.15057	0.15236	0.15358	0.15538	0.15658
553	0.12015	0.12346	0.12507	0.12646	0.12967	0.13393	0.13821	0.14198	0.14536	0.14782	0.14992	0.15167	0.15301	0.15474	0.15589
552	0.12037	0.12377	0.12525	0.12682	0.12967	0.134	0.1379	0.1417	0.14487	0.1474	0.14939	0.15125	0.15256	0.15426	0.1552
551	0.12063	0.1242	0.12568	0.12694	0.1296	0.13368	0.13763	0.14139	0.14436	0.14705	0.14899	0.15067	0.15191	0.1535	0.15453
550	0.12102	0.12478	0.12629	0.12738	0.12994	0.13374	0.13751	0.1411	0.14416	0.14661	0.14866	0.15022	0.15147	0.15312	0.15409
549	0.12149	0.12524	0.12669	0.12786	0.13029	0.13365	0.13746	0.14085	0.1438	0.14624	0.1482	0.14976	0.15108	0.15252	0.15351
548	0.12208	0.12602	0.12752	0.12852	0.13071	0.13395	0.13731	0.14058	0.14362	0.14595	0.14788	0.14957	0.15072	0.15223	0.1531
547	0.12263	0.12663	0.12808	0.12918	0.13105	0.13409	0.13738	0.14041	0.14335	0.14582	0.14775	0.14919	0.15029	0.15189	0.15281
546	0.12331	0.12744	0.1289	0.12989	0.13156	0.13443	0.13738	0.1405	0.14313	0.14571	0.14744	0.14904	0.15021	0.1516	0.15257
545	0.1241	0.12828	0.12974	0.13073	0.13219	0.1346	0.13745	0.14045	0.14313	0.14543	0.14725	0.14878	0.14991	0.15146	0.15226
544	0.12482	0.12924	0.13069	0.13165	0.13293	0.13494	0.13767	0.14043	0.1431	0.14533	0.14722	0.1486	0.14977	0.15113	0.15186
543	0.12569	0.13038	0.13178	0.13247	0.13357	0.13545	0.1379	0.14062	0.14318	0.14545	0.14728	0.14854	0.14979	0.1511	0.15167
542	0.12655	0.13129	0.13277	0.13344	0.13408	0.13586	0.13815	0.1407	0.14316	0.1454	0.1472	0.14854	0.14964	0.15098	0.15166
541	0.12735	0.13221	0.1337	0.13426	0.13478	0.13624	0.13832	0.14076	0.14316	0.14526	0.14705	0.14847	0.14951	0.15082	0.15156
540	0.12791	0.133	0.13449	0.13502	0.13535	0.13651	0.13843	0.14104	0.14318	0.14525	0.14695	0.1484	0.14939	0.15068	0.15121
539	0.12895	0.1342	0.1357	0.13608	0.13624	0.13731	0.13898	0.14141	0.14354	0.14556	0.14731	0.14871	0.14965	0.15098	0.15139
538	0.12974	0.13537	0.1368	0.13704	0.13703	0.13789	0.13933	0.14161	0.14366	0.14581	0.14739	0.14881	0.14972	0.15091	0.15139
537	0.13063	0.1364	0.13776	0.13809	0.13788	0.1385	0.13978	0.14186	0.14397	0.14599	0.14751	0.149	0.14986	0.15094	0.15143
536	0.13144	0.1372	0.13865	0.13901	0.13865	0.13899	0.14016	0.14214	0.14421	0.14616	0.14768	0.14907	0.14996	0.15095	0.1516
535	0.13219	0.13809	0.13953	0.13986	0.13946	0.13958	0.14057	0.14245	0.14442	0.14636	0.14793	0.14917	0.15005	0.15116	0.1516
534	0.13289	0.13902	0.14037	0.1407	0.14011	0.14006	0.14098	0.14271	0.14467	0.14652	0.14824	0.14941	0.15025	0.15128	0.15181
533	0.13346	0.13983	0.14132	0.14156	0.14079	0.14055	0.14144	0.14304	0.14496	0.14676	0.14847	0.1496	0.15058	0.15142	0.15199
532	0.13396	0.14048	0.14203	0.14227	0.14132	0.14114	0.14178	0.14342	0.14538	0.14718	0.1487	0.14992	0.15075	0.15174	0.15213
531	0.13443	0.14103	0.14254	0.14271	0.14179	0.14147	0.14208	0.14368	0.14555	0.14743	0.14884	0.1501	0.15083	0.15192	0.15222
530	0.13472	0.14153	0.14307	0.1432	0.14221	0.14172	0.14242	0.14391	0.14568	0.14748	0.14896	0.15016	0.15098	0.15187	0.1524
529	0.135	0.1419	0.14352	0.14358	0.14261	0.14211	0.14264	0.14403	0.14588	0.14774	0.14917	0.1503	0.1512	0.15198	0.15245
528	0.13521	0.14219	0.14386	0.14392	0.14304	0.14244	0.14287	0.14433	0.14609	0.14793	0.14935	0.15046	0.15142	0.15229	0.15248
527	0.13538	0.14245	0.14401	0.14428	0.14338	0.14275	0.14319	0.14455	0.14623	0.14816	0.14945	0.15073	0.1515	0.15247	0.15258
526	0.13547	0.14247	0.1441	0.1444	0.14341	0.14282	0.14335	0.14456	0.14643	0.14823	0.14957	0.15075	0.15152	0.1525	0.15268
525	0.13545	0.14246	0.14403	0.14442	0.14341	0.1428	0.1433	0.14465	0.14652	0.14823	0.1496	0.15072	0.1515	0.1525	0.15278
524	0.13543	0.1425	0.14413	0.14436	0.14363	0.14296	0.14346	0.14478	0.14659	0.14825	0.14971	0.15085	0.15163	0.15259	0.15277
523	0.13532	0.14234	0.14399	0.14425	0.14342	0.14296	0.14354	0.14485	0.14651	0.1481	0.14963	0.15081	0.15152	0.15233	0.15262
522	0.13517	0.14225	0.14388	0.14428	0.14345	0.14289	0.14339	0.14482	0.1465	0.14816	0.14951	0.15072	0.15137	0.15229	0.15269
521	0.13523	0.14203	0.14375	0.14422	0.1433	0.14297	0.14341	0.1448	0.14653	0.14823	0.1495	0.15066	0.15142	0.15228	0.15274
520	0.13517	0.14201	0.14377	0.14419	0.14337	0.14299	0.14373	0.14494	0.14656	0.14832	0.14961	0.15075	0.15146	0.15221	0.15261
519	0.13507	0.14192	0.14359	0.14381	0.14324	0.14295	0.14332	0.14497	0.1464	0.14808	0.14954	0.15059	0.15119	0.1521	0.15236
518	0.13492	0.14163	0.14331	0.14364	0.14318	0.14281	0.14319	0.14464	0.14628	0.14785	0.14926	0.15034	0.15106	0.15195	0.15213
517	0.13482	0.1415	0.14318	0.14369	0.14307	0.14274	0.14316	0.14456	0.14632	0.14773	0.14903	0.15006	0.15096	0.15168	0.15198
516	0.13486	0.14137	0.14306	0.14352	0.14292	0.14241	0.14319	0.14449	0.14602	0.14748	0.14886	0.14988	0.15055	0.15144	0.15174
515	0.13504	0.14151	0.14302	0.14341	0.14292	0.14244	0.14314	0.14451	0.14604	0.1476	0.14878	0.14974	0.15044	0.15125	0.15157
514	0.13504	0.14149	0.14314	0.14343	0.14271	0.14242	0.14306	0.14425	0.14584	0.14727	0.14859	0.1495	0.15031	0.15101	0.1512
513	0.1353	0.14161	0.14322	0.14358	0.14297	0.14264	0.14312	0.14427	0.14581	0.14721	0.14848	0.14941	0.15008	0.15075	0.151
512	0.13533	0.14184	0.14327	0.1436	0.143	0.14264	0.14301	0.14438	0.14564	0.14716	0.14832	0.14917	0.14986	0.15054	0.15084
511	0.13554	0.14186	0.14321	0.14377	0.14309	0.14267	0.14303	0.14421	0.14553	0.14707	0.14813	0.14907	0.14974	0.15027	0.15056
510	0.13605	0.14239	0.14371	0.14422	0.14339	0.14291	0.14322	0.14437	0.14586	0.14713	0.14815	0.14912	0.14964	0.15021	0.15066
509	0.13637	0.1426	0.14401	0.14426	0.14349	0.1431	0.1432	0.14431	0.14582	0.14702	0.14799	0.14901	0.14943	0.15008	0.15026
508	0.13679	0.14275	0.14438	0.14453	0.14371	0.14317	0.14345	0.14444	0.14579	0.14696	0.14811	0.14868	0.14938	0.15012	0.14992
507	0.13717	0.14325	0.14472	0.14489	0.14399	0.14337	0.14358	0.14464	0.14572	0.14694	0.1481	0.14877	0.14938	0.14994	0.15009
506	0.13765	0.1436	0.14514	0.14526	0.14447	0.14374	0.14383	0.14475	0.14593	0.14709	0.14802	0.14887	0.1493	0.14979	0.14997
505	0.13823	0.14405	0.14547	0.14562	0.14482	0.14405	0.14413	0.14499	0.14606	0.14719	0.14814	0.14891	0.14937	0.14979	0.14997
504	0.13874	0.14456	0.14601	0.14608	0.14521	0.14436	0.14438	0.14529	0.14637	0.14735	0.14836	0.14915	0.14947	0.15006	0.14998
503	0.13918	0.14514	0.14635	0.14657	0.14535	0.14451	0.14458	0.14541	0.14655	0.14735	0.14836	0.14922	0.14959	0.14996	0.15002
502	0.13956	0.14554	0.14671	0.14688	0.14571	0.1449	0.14486	0.14543	0.14657	0.14746	0.14852	0.14919	0.14969	0.15003	0.15011
501	0.13992	0.14595	0.14727	0.14722	0.14611	0.14529	0.1451	0.14578	0.14688	0.14779	0.1487	0.14939	0.14996	0.15036	0.15024
500	0.14039	0.14635	0.14775	0.14765	0.14653	0.14554	0.14542	0.14618	0.14716	0.14815	0.14899	0.14965	0.15006	0.15065

## Sheet: Figure2d
nm	0 uM	1 Um	2 uM	4 uM	8 uM	16.8 uM	33.7 uM	67.5 uM	125 uM	250 uM	500 uM
974	180.497	165.504	141.284	114.757	92.2669	108.99	89.3835	54.2068	61.1268	39.7901	38.6367
975	182.217	169.65	142.803	117.099	99.9623	91.9653	92.5365	59.9774	61.691	50.838	53.1228
976	178.818	171.462	155.617	119.967	100.727	87.7114	91.1067	71.8668	65.0762	51.4951	44.1386
977	178.214	172.049	150.193	113.766	112.645	97.5133	81.2611	77.3381	61.0859	38.1086	52.1192
978	189.839	179.847	148.762	118.233	117.678	103.246	73.8261	79.3769	46.627	39.966	46.0719
979	188.675	182.624	144.669	122.666	105.614	100.663	69.3092	80.8608	47.3063	40.7054	48.9565
980	190.262	173.907	154.827	117.21	112.849	103.581	76.323	76.323	54.5164	42.5228	43.068
981	186.606	180.656	158.48	120.618	100.064	98.9821	82.7555	83.2964	59.4975	42.73	42.1891
982	197.499	181.398	158.321	114.85	108.946	100.359	75.1353	77.8187	61.7183	39.7144	40.7877
983	196.7	186.039	156.721	122.605	103.414	98.6167	78.8934	61.8353	62.3684	41.0459	37.8475
984	205.445	188.501	161.497	138.199	109.076	88.9556	82.0721	62.4807	55.5972	46.5958	38.6533
985	211.59	177.904	162.64	135.27	110.006	97.8997	84.7412	70.0036	54.7396	53.687	40.002
986	208.244	185.222	171.618	125.051	105.692	99.4129	91.5645	84.2394	61.7406	43.4277	35.5793
987	214.921	198.269	169.127	125.414	112.404	113.445	96.2722	73.8954	63.4876	37.4681	39.0293
988	220.492	192.542	165.11	116.974	105.587	113.869	95.7534	70.3917	60.0399	36.7486	40.3717
989	228.587	188.43	165.262	119.957	110.175	101.937	98.8483	68.473	63.3247	39.6423	37.0681
990	236.085	195.628	175.143	129.053	113.177	97.8138	92.6927	78.8656	54.2841	41.4813	36.8722
991	230.194	189.451	167.552	127.32	118.662	99.8185	96.7628	76.901	47.3629	40.233	40.233
992	228.927	200.564	176.76	130.67	136.242	105.853	98.7626	88.6331	49.6345	40.0115	51.1539
993	237.76	216.604	176.809	137.014	128.451	114.85	97.7235	81.1004	61.455	37.276	55.914
994	247	215.937	187.379	139.783	134.272	119.241	97.1967	73.148	62.1257	41.0832	59.1197
995	249.793	213.396	184.976	149.576	127.639	119.661	93.236	78.2784	59.8306	36.3969	49.8588
996	252.063	210.383	190.536	147.368	131.49	123.551	92.787	72.4433	58.0539	38.7026	48.6263
997	251.47	216.393	193.173	150.685	131.417	124.994	94.8572	72.625	52.8631	43.9703	41.9941
998	256.295	232.191	193.328	152.99	140.2	131.345	96.9101	76.741	56.08	46.7333	43.7817
999	256.749	239.11	191.092	157.773	141.114	122.495	104.855	73.0068	63.6972	46.548	44.5881
1000	257.201	232.799	188.386	152.759	136.165	129.821	106.394	81.0159	66.3745	43.4363	49.7809
1001	257.248	236.824	184.304	163.88	141.025	124.491	105.525	83.6422	55.9235	44.7388	61.2727
1002	262.142	239.853	193.336	150.696	143.912	131.798	99.3331	84.7965	61.0535	47.9706	59.5998
1003	273.363	234.725	194.638	147.79	141.028	131.369	101.907	82.1055	58.9228	42.0187	61.3376
1004	279.699	242.63	207.006	152.125	145.867	129.018	98.6888	85.2094	68.3601	48.1409	62.1018
1005	287.019	237.583	209.265	146.389	134.87	135.83	101.753	85.4339	64.3154	46.0767	56.1559
1006	303.39	250.273	213.426	156.959	138.296	130.64	106.234	83.2648	63.1664	45.9392	56.4669
1007	303.537	252.948	224.312	163.223	139.36	124.565	106.429	78.7478	59.6575	53.4531	59.1802
1008	291.31	257.038	233.238	162.791	138.991	125.663	113.287	86.1553	62.8315	59.4995	53.3115
1009	301.604	263.607	230.834	158.639	141.065	132.991	113.517	88.8189	60.7959	53.1964	59.8459
1010	330.815	285.79	230.338	170.147	158.298	139.34	106.164	89.576	65.8786	48.8165	53.556
1011	328.873	286.758	229.028	170.351	162.78	143.852	101.264	91.3272	69.5601	42.5878	50.159
1012	332.135	290.559	236.227	173.863	161.107	143.154	108.192	89.2938	70.3956	47.7178	52.4424
1013	336.007	298.725	246.814	182.161	171.307	144.879	111.845	83.5298	77.3948	50.9673	50.9673
1014	344.113	303.573	248.892	183.841	171.585	148.016	113.604	88.1494	82.4927	52.7953	56.5664
1015	362.599	315.037	253.348	186.479	170.469	153.045	118.669	99.3615	76.287	47.5617	51.7998
1016	379.165	320.832	268.144	183.467	176.411	165.591	121.371	97.3787	77.6207	46.102	59.274
1017	395.19	335.512	278.654	196.89	171.985	169.636	125.465	91.6315	76.5946	40.8818	65.3168
1018	406.955	347.343	293.834	206.998	172.264	168.508	135.652	95.2847	82.142	45.5301	67.1218
1019	407.947	349.803	299.161	215.696	187.093	172.557	145.361	105.035	80.6516	45.0149	62.3644
1020	420.179	368.652	302.135	215.476	197.676	178.002	153.644	105.396	77.2904	44.5005	62.3007
1021	427.878	372.638	308.971	225.174	200.831	178.361	146.059	107.672	79.5834	44.4731	63.1986
1022	458.958	390.652	319.072	228.309	205.385	182.928	135.676	110.88	84.2124	48.6561	68.7735
1023	478.932	402.695	331.604	236.192	207.194	184.744	139.844	115.056	90.7351	57.9956	73.43
1024	504.033	423.612	353.01	252.484	213.676	187.96	156.634	115.02	95.8504	58.9129	68.7317
1025	522.122	443.126	371.608	264.567	229.509	193.517	165.938	129.479	93.9538	61.701	69.1799
1026	536.925	459.821	386.923	276.173	245.799	203.742	164.022	135.984	92.9923	55.1412	71.9639
1027	561.971	476.484	395.669	292.431	252.723	208.345	177.047	138.274	96.6983	54.6555	76.144
1028	598.206	501.54	416.082	304.94	268.049	222.751	176.52	151.303	102.736	50.9012	78.4533
1029	617.532	522.779	423.357	321.135	268.858	235.25	183.906	153.099	102.689	57.8791	75.6162
1030	650.836	540.73	447.887	339.181	283.662	252.87	189.886	155.827	110.106	58.7852	75.581
1031	673.718	575.808	465.775	347.816	302.59	255.034	204.214	145.933	113.763	65.74	75.0648
1032	706.352	603.847	493.887	352.71	316.368	269.774	217.124	151.894	112.289	69.8897	79.2084
1033	738.94	633.244	517.77	368.306	328.262	284.494	228.154	177.867	121.061	67.0494	82.4148
1034	769.62	660.738	546.272	395.977	341.536	301.054	236.377	188.45	114.466	75.8452	86.082
1035	804.065	696.639	573.867	428.307	348.785	323.672	238.569	179.043	123.702	77.1976	83.7083
1036	838.004	731.104	603.288	451.304	371.826	337.432	257.025	195.674	129.674	83.6609	75.2948
1037	879.75	766.878	633.104	467.28	396.213	353.944	269.406	210.88	135.632	81.7508	76.6414
1038	927.479	805.394	667.525	490.199	414.07	375.077	276.665	226.067	145.296	72.88	77.0578
1039	972.638	841.376	696.663	513.452	441.096	390.539	293.6	233.767	148.423	79.7776	87.1988
1040	1012.62	877.297	738.264	543.155	463.443	412.928	313.751	245.161	159.424	91.2982	88.0542
1041	1058.74	914.307	768.481	563.398	486.55	431.923	324.521	250.451	153.233	93.5139	86.5699
1042	1100.14	956.783	800.479	590.532	515.155	454.576	347.753	261.74	163.24	90.6377	78.1519
1043	1148.45	993.287	835.359	620.17	541.667	472.862	367.576	280.762	173.167	90.5087	74.3465
1044	1188.77	1041.21	875.209	661.249	564.874	494.322	382.731	295.118	189.521	101.447	77.0073
1045	1237.3	1085.4	906.339	692.758	591.031	511.858	403.687	314.848	191.947	96.2036	71.8075
1046	1287.94	1137.69	945.167	725.072	623.525	539.439	421.81	326.696	215.04	109.358	77.194
1047	1333.39	1182.07	981.698	756.105	657.981	567.193	445.226	335.639	218.257	117.84	87.5779
1048	1372.22	1218.03	1028.14	796.613	692.289	602.607	462.136	344.086	223.29	121.254	85.5639
1049	1417.1	1256.4	1076.06	822.684	722.702	638.699	492.606	363.406	231.922	120.526	77.6117
1050	1458.58	1305.53	1106.01	855.47	754.8	665.062	517.017	380.361	236.871	124.357	78.3498
1051	1504.15	1360.51	1144.59	883.215	785.938	684.116	546.839	400.924	256.373	128.187	83.6395
1052	1549.52	1396.65	1180.73	919.004	807.418	715.789	564.285	422.307	265.813	130.638	82.5562
1053	1591.11	1436.3	1214.95	951.045	837.879	740.104	584.84	439.988	275.672	141.231	75.142
1054	1627.1	1464.94	1253.08	990.628	870.018	765.218	599.436	453.53	288.199	144.551	75.4377
1055	1671.53	1507.94	1291.62	1032.03	903.139	787.768	621.922	463.287	297.892	147.819	75.2616
1056	1706.75	1539.04	1318.73	1058.85	929.36	805.266	640.706	483.339	302.143	151.072	83.629
1057	1743.95	1578.03	1355.16	1084.3	957.399	830.045	667.264	500.897	306.726	154.708	83.8565
1058	1768.42	1604.73	1385.13	1115.44	983.948	847.09	679.371	513.889	313.969	159.221	78.7158
1059	1801.06	1639.6	1417.47	1135.59	1007.13	881.35	698.033	531.218	326.938	167.706	69.5803
1060	1823.29	1662.27	1443.87	1160.07	1031.08	898.524	711.257	544.897	335.834	171.253	65.3876
1061	1851.28	1678.7	1462.21	1176.96	1048.3	924.974	727.114	556.315	339.822	180.558	66.5449
1062	1876.92	1708.78	1483.57	1210.13	1074.29	943.768	744.218	565.022	346.446	181.851	65.4841
1063	1887.48	1729.5	1498.25	1236.11	1094.89	969.118	754.641	565.319	359.227	187.998	68.8444
1064	1902.42	1747.92	1514.19	1256.69	1105.71	981.14	779.542	581.465	368.423	192.354	63.8247
1065	1917.72	1768.44	1524.78	1267.5	1116.03	994.859	795.975	592.262	374.499	200.201	73.3193
1066	1933.4	1776.19	1542.78	1283.09	1125.44	1005.89	808.83	594.69	382.3	193.997	75.7594
1067	1943.7	1789.51	1554.52	1300.31	1145.25	1022.95	815.042	604.075	386.118	192.186	64.2075
1068	1946.55	1798.86	1560.99	1310.92	1152.77	1033.4	826.893	609.932	392.535	189.95	69.2708
1069	1956.67	1805.02	1567.34	1328.78	1164.1	1040.69	825.166	620.504	396.288	201.186	62.5718
1070	1952.02	1796.43	1575.4	1327.93	1174.07	1045.79	835.589	627.558	398.292	199.362	52.8744
1071	1950.73	1797.71	1575.54	1333.48	1186.09	1052.09	837.262	632.809	396.803	206.182	59.2178
1072	1949.89	1801.59	1580	1335.14	1179.94	1059.23	844.968	632.864	399.204	208.655	58.1994
1073	1951.19	1804.57	1581.85	1339.35	1179.4	1056.43	834.566	635.491	404.169	210.684	61.0553
1074	1937.91	1807.97	1578.12	1339.68	1187.02	1062.65	836.658	638.107	403.106	214.418	58.7505
1075	1931.46	1802.69	1570.41	1342.4	1188.82	1062.2	832.046	635.264	402.548	213.466	57.7512
1076	1926.74	1792.32	1565.72	1341.25	1193.17	1055.76	836.415	630.298	405.405	211.664	55.4765
1077	1921.97	1780.61	1568.15	1337.8	1188.35	1045.71	840.063	631.857	403.639	215.019	60.4607
1078	1907.01	1767.67	1563.33	1331.38	1177.6	1046.33	838.166	625.332	406.976	208.586	65.422
1079	1894.58	1753.87	1550	1326.21	1172.78	1041.81	841.755	625.594	400.957	211.922	64.8482
1080	1875.86	1733.35	1534.18	1315.97	1154.86	1036.46	837.285	630.924	396.23	209.744	66.3907
1081	1856.46	1719.33	1518.92	1305.85	1157.33	1030.75	837.937	631.617	389.434	210.961	64.554
1082	1840.07	1716.31	1505.4	1294.49	1149.68	1019.6	828.895	630.617	387.716	203.751	60.6201
1083	1821.47	1702.56	1501.72	1283.64	1147.93	1019.35	826.49	622.704	391.606	198.744	62.1864
1084	1804.19	1693.05	1490.91	1270.73	1139.04	1015.75	814.862	622.365	393.801	195.013	60.8106
1085	1791.55	1679.74	1475.37	1262.63	1131.97	1002.98	812.856	619.798	387.374	194.734	52.7666
1086	1776.85	1662.27	1462.79	1257.05	1129.09	993.596	804.161	609.707	383.889	189.854	52.2725
1087	1758.92	1640.29	1446.9	1248.49	1113.58	986.597	798.216	599.811	380.521	194.228	44.2757
1088	1743.94	1623.78	1431.45	1233.27	1101.43	981.694	793.95	596.61	374.237	193.585	48.3963
1089	1721.39	1615.96	1423.03	1223.85	1091.34	974.246	782.564	590.881	367.947	203.35	47.9206
1090	1709.71	1602.33	1394.66	1219.02	1075.85	967.644	778.693	587.661	371.658	203.101	59.5153
1091	1687.33	1582.19	1384.78	1207.32	1067.26	960.866	773.431	576.437	363.65	197.825	44.0536
1092	1673.31	1567.07	1373.68	1193.15	1057.86	944.558	760.295	568.146	356.492	193.394	46.0659
1093	1652.03	1543.02	1359	1172.91	1044.02	932.943	758.042	569.878	372.597	186.506	46.4192
1094	1628.3	1533.11	1339.4	1163.49	1036.42	929.632	750.411	570.362	344.783	189.569	47.5991
1095	1603.56	1513.83	1325.27	1145.81	1019.69	920.454	734.792	562.362	342.793	189.797	47.5526
1096	1596.62	1496.24	1311.17	1133.95	1019.52	908.4	718.788	551.484	358.155	181.349	49.1585
1097	1583	1473.2	1298.19	1121.1	1010.89	889.123	719.058	545.279	353.75	187.401	47.0566
1098	1558.27	1455.98	1280.68	1108.69	1003.92	888.022	716.44	539.908	331.204	182.719	44.9579
1099	1541.97	1438.93	1269.11	1103.41	981.819	875.476	712.664	525.945	344.585	174.353	45.7523
1100	1525.29	1423.55	1258.38	1093.2	967.57	863.357	699.006	523.534	338.176	173.413	44.486
1101	1506.53	1412.66	1252.91	1086.57	953.988	856.407	694.595	514.667	331.034	174.575	44.4673
1102	1483.26	1400.13	1229.74	1068	953.996	845.345	677.428	515.273	323.898	168.328	39.0982
1103	1467.81	1385.1	1218.03	1052.61	946.853	836.572	678.557	516.839	316.441	167.89	41.5611
1104	1450.7	1363.48	1198.91	1044.62	939.706	825.74	664.46	513.053	309.807	161.281	51.0173
1105	1437.53	1347.43	1186.15	1039.27	922.835	820.8	659.109	506.469	321.737	171.154	50.6057
1106	1420.65	1328.49	1177.91	1022.8	910.484	818.736	643.469	501.116	318.032	174.444	46.9025
1107	1409.25	1308.85	1168.54	1009.72	901.096	804.814	645.991	501.569	321.35	168.287	50.198
1108	1388.37	1299.08	1158.35	997.455	890.056	798.705	637.4	494.201	313.145	159.659	48.9675
1109	1377.09	1290.25	1140.85	980.342	882.39	789.789	632.572	482.351	310.318	159.275	48.9759
1110	1351.8	1270.71	1126.23	966.102	864.429	775.928	624.035	480.376	297.611	162.595	45.6912
1111	1337.91	1251.43	1113.89	958.235	853.641	765.106	609.037	474.794	290.724	163.892	53.9445
1112	1328.12	1239.14	1094.54	949.539	841.609	759.631	609.27	465.501	284.656	161.483	44.9023
1113	1312.62	1220.28	1082.17	931.285	840.177	750.305	598.595	460.077	283.219	162.429	46.5849
1114	1295.86	1207.16	1072.25	931.156	835.029	749.216	591.204	450.519	289.62	158.012	45.382
1115	1279.64	1197.03	1060.3	917.389	826.104	737.711	589.012	446.096	288.31	148.286	43.3705
1116	1266.26	1178.59	1049.57	908.962	815.502	725.35	582.265	442.075	277.899	143.499	45.4895
1117	1256.97	1173.73	1038.3	902.452	805.539	715.666	575.681	440.665	279.971	148.269	45.1433
1118	1230.64	1166.76	1031.13	889.279	805.08	707.193	570.317	433.855	279.974	148.904	53.5061
1119	1212.01	1141.4	1011.81	875.573	792.501	705.277	561.563	426.987	280.366	147.452	43.1972
1120	1204.14	1118.45	992.841	869.724	779.882	700.438	555.692	420.928	282.005	148.489	37.8503
1121	1183.68	1104.99	978.838	859.346	768.582	692.39	546.251	410.937	272.709	152.8	41.2186
1122	1163.6	1082.74	964.801	847.691	762.672	684.321	544.289	410.509	272.561	136.281	45.8437
1123	1139.64	1067.91	947.82	830.646	741.827	672.606	539.586	413.238	270.627	139.692	44.618
1124	1119.4	1054.31	935.404	819.835	725.961	661.292	537.378	397.609	258.676	132.676	47.5629
1125	1097.39	1035.63	923.389	802.385	723.106	651.338	531.168	389.3	251.606	128.932	48.819
1126	1081.2	1017.36	901.766	792.436	710.229	631.779	516.189	385.994	254.548	128.943	39.2254
1127	1056.81	999.237	885.336	774.356	698.423	627.496	507.754	381.754	251.165	130.172	44.2251
1128	1038.68	976.939	872.655	755.021	688.279	614.446	503.904	381.682	239.855	129.73	38.7939
1129	1026.12	961.882	858.018	742.059	671.565	611.083	491.369	380.415	232.337	131.81	35.4553
1130	1006.46	941.808	838.785	733.676	662.352	598.953	483.834	361.624	234.826	136.808	31.6995
1131	982.731	928.505	820.889	718.695	646.533	580.211	477.183	356.219	230.249	129.724	34.6208
1132	955.655	906.016	806.321	707.877	637.799	563.966	460.099	346.639	223.167	120.969	40.0449
1133	929.157	879.529	782.777	686.859	622.218	556.743	454.987	342.387	214.774	120.523	46.7081
1134	911.839	858.888	760.074	669.182	605.391	535.346	440.701	332.715	207.634	122.579	43.3613
1135	886.612	834.116	749.954	647.46	586.214	527.468	426.641	322.48	203.321	122.909	42.4974
1136	870.58	822.284	736.933	629.932	572.06	514.604	410.934	320.587	197.764	114.495	41.6346
1137	849.597	798.031	711.117	614.222	550.596	496.118	397.976	316.884	204.186	118.935	36.5955
1138	829.495	773.836	691.592	596.472	536.659	484.322	392.941	310.282	204.362	116.304	23.6761
1139	809.761	750.854	674.939	578.282	531.821	473.329	382.894	294.949	196.218	105.369	38.165
1140	792.15	731.248	657.501	569.669	517.881	468.164	374.946	283.799	193.48	99.4331	40.1876
1141	773.301	716.586	643.727	552.653	503.391	455.784	361.398	278.19	189.185	97.6975	39.7414
1142	753.652	702.774	628.733	537.318	486.027	442.181	354.903	271.348	179.52	104.651	32.2639
1143	729.858	689.747	619.036	525.994	470.169	429.231	344.047	270.44	176.158	103.793	31.0138
1144	712.277	671.351	602.314	512.608	458.04	421.248	330.715	262.505	167.424	102.935	36.792
1145	697.498	652.045	581.799	498.331	450.812	411.557	327.262	254.124	157.02	100.41	39.2549
1146	688.099	633.993	569.974	493.977	439.458	398.982	321.746	239.141	154.058	95.8217	38.8243
1147	677.108	629.244	554.148	488.541	428.299	382.498	317.717	245.096	151.431	99.0286	32.1843
1148	662.427	624.091	544.534	483.527	423.343	383.771	317.404	239.496	147.985	85.3282	32.1527
1149	644.692	608.464	533.126	467.669	416.209	375.864	306.702	238.363	149.028	85.2179	32.5228
1150	622.888	592.052	529.147	462.541	411.97	361.81	304.249	232.298	150.069	80.1737	35.7698
1151	610.936	580.964	517.325	456.97	408.522	353.095	299.309	223.763	149.449	76.7775	37.7729
1152	606.803	571.953	499.383	442.802	398.522	349.322	295.202	217.301	149.651	79.9504	32.3902
1153	589.887	562.46	498.19	431.055	390.938	345.909	283.277	218.188	144.504	89.2403	27.0177
1154	578.332	546.452	486.371	423.429	373.566	342.503	266.074	208.036	141.416	89.9174	29.4275
1155	561.019	530.01	474.52	406.79	361.092	332.123	264.393	211.351	139.541	79.9707	34.6812
1156	545.799	523.396	459.856	395.5	366.988	327.479	256.199	209.766	129.933	76.1674	35.0289
1157	535.986	506.706	442.859	395.686	357.459	320.859	248.88	209.84	126.473	74.0132	24.8066
1158	523.765	497.374	430.381	386.531	343.899	317.101	250.108	205.446	126.678	72.6775	35.3237
1159	515.838	482.584	421.349	371.062	336.187	300.5	244.536	201.955	124.093	69.3461	36.0924
1160	510.357	466.207	413.147	360.086	325.657	287.582	236.952	194.017	134.88	69.6679	38.8844
1161	496.618	458.977	401.099	356.577	312.865	276.843	243.25	188.61	131.136	65.9729	31.5698
1162	485.322	457.012	397.56	353.476	306.966	276.634	238.212	186.849	120.926	78.8648	33.1637
1163	469.735	448.31	395.354	344.419	301.569	272.463	228.804	180.699	123.7	73.1688	29.5101
1164	461.027	443.652	392.337	330.921	293.344	278.394	226.675	173.744	110.307	70.3055	29.496
1165	456.4	422.877	379.256	319.076	284.341	266.166	218.507	168.828	104.608	75.5281	34.7349
1166	451.367	417.857	370.621	314.099	286.646	251.118	215.59	155.031	102.547	74.6895	30.6832
1167	451.579	416.066	360.375	316.388	274.014	248.59	209.042	154.562	108.153	71.4294	21.3885
1168	440.087	408.623	358.201	319.88	267.44	240.414	205.723	166.192	110.526	60.9102	22.1858
1169	422.966	403.209	352.404	312.487	264.505	241.522	202.814	167.332	99.9957	58.062	22.1765
1170	431.246	392.151	352.251	293.811	271.241	242.626	203.129	158.392	95.9219	60.052	24.585
1171	435.914	392	347.281	293.295	261.065	236.086	196.604	159.54	94.6763	54.3885	27.7986
1172	414.398	381.777	346.741	296.804	258.546	236.396	195.721	156.658	97.0552	56.7834	20.9414
1173	418.266	379.217	347.414	297.094	253.617	231.878	195.647	147.339	94.2005	68.0337	27.7771
1174	420.118	389.534	342.05	292.956	259.153	228.57	195.572	148.49	98.1884	71.2268	28.1688
1175	419.172	384.174	341.532	287.627	254.641	227.688	194.299	144.015	94.5349	61.5483	28.9639
1176	416.214	382.032	343.829	285.921	257.771	234.447	197.45	143.564	92.8941	56.2994	30.9647
1177	418.984	386.816	343.39	289.509	256.537	238.443	195.016	145.559	95.2967	52.2725	26.5383
1178	417.731	385.969	342.949	290.281	250.88	238.416	199.417	142.728	107.348	55.885	24.5251
1179	411.356	382.405	342.998	289.518	263.381	231.212	198.239	145.563	98.9185	66.7499	16.8885
1180	411.012	384.469	336.612	293.178	274.678	230.038	193.843	145.181	98.5303	62.3355	25.7385
1181	416.305	387.747	336.664	290.81	263.459	234.498	197.091	152.042	99.3501	67.9764	26.1447
1182	408.729	381.775	342.753	287.236	259.881	229.709	199.939	153.675	108.217	68.3896	30.9765
1183	411.534	380.961	348.778	289.643	261.483	231.714	200.739	162.522	104.593	67.5834	29.3666
1184	416.759	378.945	349.981	287.226	255.848	237.746	199.932	158.095	102.983	69.9963	27.3549
1185	415.063	376.452	343.07	291.992	262.23	244.131	197.477	152.431	99.7438	71.5903	28.5557
1186	409.756	380.803	336.169	298.772	263.788	240.867	199.851	160.042	104.148	75.5977	28.5502
1187	406.847	379.107	330.463	285.436	265.737	233.575	195.383	157.995	98.4956	72.7661	28.1416
1188	402.743	375.411	333.208	279.75	258.045	230.713	189.313	152.737	102.896	71.9472	24.5183
1189	409.482	378.942	333.935	289.732	260.397	227.044	188.065	151.496	103.275	57.866	27.3256
1190	407.79	382.881	333.866	299.314	255.924	231.014	185.615	155.884	99.2357	58.2557	27.3199
1191	413.243	387.14	339.751	295.174	260.235	229.312	193.168	154.615	93.5721	67.0667	24.0958
1192	413.078	388.189	335.601	279.801	262.941	223.199	193.894	158.969	95.5419	61.0183	20.4733
1193	410.424	386.352	342.622	286.855	257.568	231.089	194.981	153.658	97.4907	53.7603	30.8921
1194	413.388	385.321	343.22	284.68	259.019	232.957	189.252	150.359	101.442	58.1389	33.2795
1195	422.311	387.052	334.163	282.075	264.445	243.61	189.92	153.458	111.788	62.1046	30.852
1196	423.612	382.773	335.927	286.679	263.056	233.427	187.382	156.552	105.703	57.6561	34.0331
1197	427.265	380.858	334.851	290.444	256.439	225.234	188.429	154.824	101.215	64.0098	32.4049
1198	421.711	387.334	336.569	289.002	258.622	233.04	183.474	151.896	97.1333	69.952	35.5756
1199	428.143	384.21	341.875	296.345	261.598	228.05	186.114	152.166	95.0541	66.2982	28.3565
1200	428.964	390.258	348.758	296.484	262.167	229.446	184.754	150.437	98.562	60.6536	25.5383

## Sheet: Figure2e
720 nm			1070 nm
0	1		0	1.605
4	0.981		4	1.759
8	0.985		8	1.673
16	0.968		16	1.573
31	0.955		32	2.125
62	0.855		64	2.345
125	0.812		125	2.751
250	0.631		250	3.586
500	0.298		500	5.273

## Sheet: Figure2g
x	y1	y2
0	1.05556	1.00556
0.5	1.01481	0.964815
1	1.07874	1.02874
4	1.10656	1.05656
8	1.15222	1.17222
16	1.22624	1.34624
32	1.41272	1.45272
64	1.55141	1.53141
125	1.78905	1.82905
250	2.21044	2.27044
500	3.125	3.15536

## Sheet: fig2i
PBS	0.801	0.801	0.812
NaHS	2.001	2.001	2.113
SCN	0.929	0.919	0.908
N03-	0.882	0.885	0.874
S042-	0.806	0.801	0.813
K+	0.982	0.971	0.982
Ca2+	0.933	0.914	0.926
Na+	0.918	0.927	0.937
Mg3+	0.933	0.919	0.915
N02-	0.931	0.912	924
VC	0.98	0.996	0.98
GSH	0.965	0.954	0.952
h2o2	0.933	0.928	0.925
CO32-	0.826	0.833	0.838
S2O32-	0.831	0.841	0.837
SO32-	0.818	0.823	0.832
Ac-	0.837	0.836	0.842

## Sheet: Figure3b
1	22.02	27.82	20.8
2	5.67	5.71	6.68
3	106.91	106.43	115.15
4	39.1	38.71	41.49
5	5.31	3.94	6.01
6	69.68	68.48	71.28
7	2.59	3.52	4.68

## Sheet: Figure3d
1	1.11	1.05	1.09
2	0.98	0.99	0.99
3	1.68	1.85	1.73
4	1.18	1.25	1.28
5	0.99	0.95	0.98
6	1.51	1.49	1.5
7	1.02	1.01	1.02

## Sheet: fig4c
X	720nm PBS
0	0.83	0.91	1.08	1.15	0.94
0.5	1.64	2.01	1.75	2.3	2.08
1	2.36	1.89	2.26	2.45	1.97
1.5	2.28	2.23	2.62	2.32	2.3
2	2.03	2.15	2.33	2.31	2.08
2.5	1.8	2	2.1	1.44	1.89
3	1.9	1.34	1.28	1.66	1.38
4	1.39	1.3	1.08	1.42	1.28
X	L-cys
0	0.91	1.14	0.96	0.81	1.17
0.5	2.9	3	3.14	2.9	3.18
1	3.71	3.75	3.42	3.38	3.38
1.5	3.57	3.8	3.57	4.16	3.77
2	3.79	3.85	3.69	4.04	3.62
2.5	3.95	3.76	3.69	3.99	4.02
3	3.36	3.63	3.53	3.42	3.33
4	1.91	2	1.97	2.25	2.13
X	PAG
0	0.83	1.37	1.27	1.1	1.19
0.5	0.91	1.25	1.3	1.14	1.28
1	1.53	1.43	1.03	1.38	0.89
1.5	1.61	1.78	1.18	1.19	0.99
2	1.08	1.65	1.46	1.58	1.46
2.5	1.5	1.68	1.37	1.59	1.24
3	1.74	1.45	1.49	1.4	1.34
4	1.53	1.41	1.35	1.66	1.78
X	1070nm PBS
0	0.61	1	1.27	1	0.91
0.5	4.13	4.3	4.13	3.85	4.1
1	4.92	5.27	5	4.76	5
1.5	5.5	5.12	5.45	5.39	5.28
2	5.02	5.12	5.24	5.18	4.71
2.5	5.47	4.99	4.96	5.01	5.31
3	5.04	4.82	5.12	4.82	4.73
4	4.95	4.67	4.98	4.74	4.75
X	L-cys
0	0.82	1.06	1.11	1.07	0.74
0.5	3.41	3.6	3.66	3.41	3.66
1	3.36	3.7	3.46	3.42	3.63
1.5	3.67	3.61	3.35	3.54	3.6
2	3.45	3.51	3.21	3.32	3.6
2.5	3.28	3.64	3.27	3.26	3.31
3	3.36	3.32	3.34	3.64	3.37
4	3.02	3.29	3.3	3.16	3.2
X	PAG
0	0.94	1.22	1.15	1.04	0.97
0.5	3.39	3.73	3.62	3.5	3.5
1	3.44	3.53	3.38	3.73	3.45
1.5	3.47	3.65	3.6	3.38	3.67
2	3.42	3.52	3.28	3.27	3.36
2.5	3.32	3.4	3.4	3.4	3.73
3	3.41	3.62	3.29	3.3	3.41
4	3.32	3.23	3.31	3.14	3.05

[truncated: 106 more sheets: fig4e, fig5b, fig5c, fig5d, fig5e, fig5g, fig5h, fig5k, fig5l, fig6a, fig6b, fig6c, fig6d, fig6f, fig6g, fig6i, fig7b, fig7d, fig8b, fig8d …]
